# Supplementary material for: Improving eukaryotic genome annotation using single molecule mRNA sequencing
Source: BMC Genomics. 2018 Mar 1;19:172. doi: 10.1186/s12864-018-4555-7 (PMC5833154; doi:10.1186/s12864-018-4555-7)
Supplement: Supplementary file 2 — Table of KEGG annotations for AC-Orig and AC-PB. (XLSX 1706 kb) [file 12864_2018_4555_MOESM2_ESM.xlsx]

## Sheet: KEGG 
																	#KOs		# Genes		KOs		Genes
	AC-ORIG				AC-PB				Comparison				Pathway	Pathway description	Secondary Category	Primary Category	AC-Orig	AC-PB	AC-Orig	AC-PB	AC-PB - AC-Orig	% Increase	AC-PB - AC-Orig	% Increase
	Gene ID	E value of match	KEGG ID		Gene ID	E value of match	KEGG ID		KEGG	AC-Orig	AC-PB										123		204
	augustus-ANCCEYDFT_Contig201-abinit-gene-1.1-mRNA-1	0	ko:K04409		augustus-ANCCEYDFT_Contig201-abinit-gene-1.1-mRNA-1	0	ko:K04409		K01869	4	4		1100	Metabolic pathways	Global and overview maps	Metabolism	619	655	2120	2411	36	0.0581583	291	0.137264
	augustus-ANCCEYDFT_Contig76-processed-gene-0.0-mRNA-1	0	ko:K00720		augustus-ANCCEYDFT_Contig76-processed-gene-0.0-mRNA-1	0	ko:K00720		K03094	27	27		1110	Biosynthesis of secondary metabolites	Global and overview maps	Metabolism	186	199	618	707	13	0.0698925	89	0.144013
	maker-ANCCEYDFT_Contig1-pred_gff_fgenesh-gene-12.3-mRNA-1	0	ko:K09490		maker-ANCCEYDFT_Contig1-pred_gff_fgenesh-gene-12.3-mRNA-1	0	ko:K09490		K14946	8	8		3013	RNA transport	Translation	Genetic Information Processing	94	101	285	347	7	0.0744681	62	0.217544
	maker-ANCCEYDFT_Contig1-pred_gff_fgenesh-gene-19.16-mRNA-1	0	ko:K10352		maker-ANCCEYDFT_Contig1-pred_gff_fgenesh-gene-19.16-mRNA-1	0	ko:K10352		K17917	3	4		230	Purine metabolism	Nucleotide metabolism	Metabolism	93	100	338	400	7	0.0752688	62	0.183432
	maker-ANCCEYDFT_Contig1-pred_gff_snap-gene-11.32-mRNA-1	0	ko:K04536		maker-ANCCEYDFT_Contig1-pred_gff_snap-gene-11.32-mRNA-1	0	ko:K04536		K02915	2	2		3040	Spliceosome	Transcription	Genetic Information Processing	88	91	352	412	3	0.0340909	60	0.170455
	maker-ANCCEYDFT_Contig1-pred_gff_snap-gene-4.11-mRNA-1	0	ko:K08473		maker-ANCCEYDFT_Contig1-pred_gff_snap-gene-4.11-mRNA-1	0	ko:K08473		K05546	8	8		4141	Protein processing in endoplasmic reticulum	Folding, sorting and degradation	Genetic Information Processing	89	94	325	379	5	0.0561798	54	0.166154
	maker-ANCCEYDFT_Contig10-pred_gff_snap-gene-7.8-mRNA-1	0	ko:K12871		maker-ANCCEYDFT_Contig10-pred_gff_snap-gene-7.8-mRNA-1	0	ko:K12871		K11674	3	3		190	Oxidative phosphorylation	Energy metabolism	Metabolism	89	94	247	299	5	0.0561798	52	0.210526
	maker-ANCCEYDFT_Contig100-pred_gff_snap-gene-3.17-mRNA-1	0	ko:K12830		maker-ANCCEYDFT_Contig100-pred_gff_snap-gene-3.17-mRNA-1	0	ko:K12830		K11254	12	14		4110	Cell cycle	Cell growth and death	Cellular Processes	64	67	232	284	3	0.046875	52	0.224138
	maker-ANCCEYDFT_Contig100-pred_gff_snap-gene-5.31-mRNA-1	0	ko:K04445		maker-ANCCEYDFT_Contig100-pred_gff_snap-gene-5.31-mRNA-1	0	ko:K04445		K11252	15	19		240	Pyrimidine metabolism	Nucleotide metabolism	Metabolism	75	79	228	276	4	0.0533333	48	0.210526
	maker-ANCCEYDFT_Contig101-pred_gff_snap-gene-4.5-mRNA-1	0	ko:K02542		maker-ANCCEYDFT_Contig101-pred_gff_snap-gene-4.5-mRNA-1	0	ko:K02542		K07025	3	3		1120	Microbial metabolism in diverse environments	Global and overview maps	Metabolism	118	121	410	455	3	0.0254237	45	0.109756
	maker-ANCCEYDFT_Contig1014-pred_gff_snap-gene-0.1-mRNA-1	0	ko:K17759		maker-ANCCEYDFT_Contig1014-pred_gff_snap-gene-0.1-mRNA-1	0	ko:K17759		K15083	1	1		4390	Hippo signaling pathway	Signal transduction	Environmental Information Processing	44	49	157	201	5	0.113636	44	0.280255
	maker-ANCCEYDFT_Contig1017-pred_gff_snap-gene-0.13-mRNA-1	0	ko:K11725		maker-ANCCEYDFT_Contig1017-pred_gff_snap-gene-0.13-mRNA-1	0	ko:K11725		K06228	1	0		4151	PI3K-Akt signaling pathway	Signal transduction	Environmental Information Processing	63	65	195	237	2	0.031746	42	0.215385
	maker-ANCCEYDFT_Contig104-pred_gff_snap-gene-2.20-mRNA-1	0	ko:K03255		maker-ANCCEYDFT_Contig104-pred_gff_snap-gene-2.20-mRNA-1	0	ko:K03255		K11253	37	47		3008	Ribosome biogenesis in eukaryotes	Translation	Genetic Information Processing	53	59	148	189	6	0.113208	41	0.277027
	maker-ANCCEYDFT_Contig1040-pred_gff_snap-gene-0.18-mRNA-1	0	ko:K14616		maker-ANCCEYDFT_Contig1040-pred_gff_snap-gene-0.18-mRNA-1	0	ko:K14616		K13431	1	5		4010	MAPK signaling pathway	Signal transduction	Environmental Information Processing	61	63	211	252	2	0.0327869	41	0.194313
	maker-ANCCEYDFT_Contig1060-pred_gff_fgenesh-gene-0.0-mRNA-1	0	ko:K03849		maker-ANCCEYDFT_Contig1060-pred_gff_fgenesh-gene-0.0-mRNA-1	0	ko:K03849		K03801	3	3		4310	Wnt signaling pathway	Signal transduction	Environmental Information Processing	40	45	169	208	5	0.125	39	0.230769
	maker-ANCCEYDFT_Contig1086-pred_gff_snap-gene-0.17-mRNA-1	0	ko:K08473		maker-ANCCEYDFT_Contig109-pred_gff_snap-gene-3.6-mRNA-1	0	ko:K09533		K03115	10	10		4145	Phagosome	Transport and catabolism	Cellular Processes	42	43	197	235	1	0.0238095	38	0.192893
	maker-ANCCEYDFT_Contig109-pred_gff_snap-gene-3.6-mRNA-1	0	ko:K09533		maker-ANCCEYDFT_Contig109-pred_gff_snap-gene-4.16-mRNA-1	0	ko:K14521		K02842	1	1		4114	Oocyte meiosis	Cell growth and death	Cellular Processes	46	46	203	241	0	0	38	0.187192
	maker-ANCCEYDFT_Contig109-pred_gff_snap-gene-4.16-mRNA-1	0	ko:K14521		maker-ANCCEYDFT_Contig11-pred_gff_snap-gene-2.14-mRNA-1	0	ko:K11837		K09490	5	5		4068	FoxO signaling pathway	Signal transduction	Environmental Information Processing	46	49	142	179	3	0.0652174	37	0.260563
	maker-ANCCEYDFT_Contig11-pred_gff_snap-gene-2.14-mRNA-1	0	ko:K11837		maker-ANCCEYDFT_Contig113-augustus-gene-3.33-mRNA-1	0	ko:K05392		K00997	8	10		3010	Ribosome	Translation	Genetic Information Processing	114	115	357	394	1	0.00877193	37	0.103641
	maker-ANCCEYDFT_Contig1125-pred_gff_snap-gene-0.2-mRNA-1	0	ko:K04424		maker-ANCCEYDFT_Contig1137-pred_gff_snap-gene-0.3-mRNA-1	0	ko:K02999		K10380	9	8		4510	Focal adhesion	Cell communication	Cellular Processes	53	54	198	232	1	0.0188679	34	0.171717
	maker-ANCCEYDFT_Contig113-pred_gff_fgenesh-gene-3.3-mRNA-1	0	ko:K05392		maker-ANCCEYDFT_Contig116-pred_gff_snap-gene-1.15-mRNA-1	0	ko:K01529		K00500	3	2		4530	Tight junction	Cell communication	Cellular Processes	38	39	271	303	1	0.0263158	32	0.118081
	maker-ANCCEYDFT_Contig1137-pred_gff_snap-gene-0.3-mRNA-1	0	ko:K02999		maker-ANCCEYDFT_Contig117-pred_gff_snap-gene-1.10-mRNA-1	0	ko:K07203		K13749	1	1		4810	Regulation of actin cytoskeleton	Cell motility	Cellular Processes	50	53	217	248	3	0.06	31	0.142857
	maker-ANCCEYDFT_Contig116-pred_gff_snap-gene-1.15-mRNA-1	0	ko:K01529		maker-ANCCEYDFT_Contig12-pred_gff_snap-gene-12.22-mRNA-1	0	ko:K01408		K00799	29	35		4142	Lysosome	Transport and catabolism	Cellular Processes	51	52	278	309	1	0.0196078	31	0.111511
	maker-ANCCEYDFT_Contig117-pred_gff_snap-gene-1.10-mRNA-1	0	ko:K07203		maker-ANCCEYDFT_Contig12-pred_gff_snap-gene-3.19-mRNA-1	0	ko:K05635		K07765	9	10		4728	Dopaminergic synapse	Nervous system	Organismal Systems	32	30	137	168	-2	-0.0625	31	0.226277
	maker-ANCCEYDFT_Contig1192-pred_gff_snap-gene-0.6-mRNA-1	0	ko:K17868		maker-ANCCEYDFT_Contig12-pred_gff_snap-gene-8.4-mRNA-1	0	ko:K17914		K10085	2	3		4015	Rap1 signaling pathway	Signal transduction	Environmental Information Processing	51	53	222	251	2	0.0392157	29	0.130631
	maker-ANCCEYDFT_Contig12-pred_gff_snap-gene-12.23-mRNA-1	0	ko:K01408		maker-ANCCEYDFT_Contig1230-pred_gff_snap-gene-0.3-mRNA-1	0	ko:K12397		K16748	8	6		4360	Axon guidance	Development	Organismal Systems	25	28	112	140	3	0.12	28	0.25
	maker-ANCCEYDFT_Contig12-pred_gff_snap-gene-3.19-mRNA-1	0	ko:K05635		maker-ANCCEYDFT_Contig126-pred_gff_snap-gene-4.5-mRNA-1	0	ko:K01965		K13199	3	3		4120	Ubiquitin mediated proteolysis	Folding, sorting and degradation	Genetic Information Processing	67	69	194	222	2	0.0298507	28	0.14433
	maker-ANCCEYDFT_Contig12-pred_gff_snap-gene-8.4-mRNA-1	0	ko:K17914		maker-ANCCEYDFT_Contig127-pred_gff_snap-gene-4.31-mRNA-1	0	ko:K05658		K13862	8	8		3050	Proteasome	Folding, sorting and degradation	Genetic Information Processing	34	35	134	162	1	0.0294118	28	0.208955
	maker-ANCCEYDFT_Contig1230-pred_gff_snap-gene-0.3-mRNA-1	0	ko:K12397		maker-ANCCEYDFT_Contig128-pred_gff_snap-gene-3.12-mRNA-1	0	ko:K08860		K00948	4	5		4020	Calcium signaling pathway	Signal transduction	Environmental Information Processing	33	34	145	173	1	0.030303	28	0.193103
	maker-ANCCEYDFT_Contig127-pred_gff_snap-gene-4.31-mRNA-1	0	ko:K05658		maker-ANCCEYDFT_Contig13-augustus-gene-1.30-mRNA-1	0	ko:K08473		K05750	13	17		3015	mRNA surveillance pathway	Translation	Genetic Information Processing	49	50	174	202	1	0.0204082	28	0.16092
	maker-ANCCEYDFT_Contig128-pred_gff_snap-gene-3.12-mRNA-1	0	ko:K08860		maker-ANCCEYDFT_Contig13-pred_gff_snap-gene-3.22-mRNA-1	0	ko:K14290		K03572	1	1		4727	GABAergic synapse	Nervous system	Organismal Systems	23	24	224	252	1	0.0434783	28	0.125
	maker-ANCCEYDFT_Contig13-augustus-gene-1.28-mRNA-1	0	ko:K08473		maker-ANCCEYDFT_Contig133-pred_gff_snap-gene-4.25-mRNA-1	0	ko:K06082		K06236	1	1		1200	Carbon metabolism	Global and overview maps	Metabolism	75	78	271	298	3	0.04	27	0.099631
	maker-ANCCEYDFT_Contig13-pred_gff_snap-gene-3.22-mRNA-1	0	ko:K14290		maker-ANCCEYDFT_Contig135-pred_gff_snap-gene-0.13-mRNA-1	0	ko:K02924		K15105	9	10		4724	Glutamatergic synapse	Nervous system	Organismal Systems	27	29	155	182	2	0.0740741	27	0.174194
	maker-ANCCEYDFT_Contig133-pred_gff_snap-gene-4.25-mRNA-1	0	ko:K06082		maker-ANCCEYDFT_Contig135-pred_gff_snap-gene-1.13-mRNA-1	0	ko:K16353		K03006	6	7		4144	Endocytosis	Transport and catabolism	Cellular Processes	65	69	219	245	4	0.0615385	26	0.118721
	maker-ANCCEYDFT_Contig135-pred_gff_snap-gene-0.13-mRNA-1	0	ko:K02924		maker-ANCCEYDFT_Contig136-pred_gff_snap-gene-4.35-mRNA-1	0	ko:K07190		K03062	16	18		4111	Cell cycle - yeast	Cell growth and death	Cellular Processes	50	52	186	212	2	0.04	26	0.139785
	maker-ANCCEYDFT_Contig135-pred_gff_snap-gene-1.13-mRNA-1	0	ko:K16353		maker-ANCCEYDFT_Contig1371-pred_gff_snap-gene-0.3-mRNA-1	0	ko:K11725		K02016	2	1		3420	Nucleotide excision repair	Replication and repair	Genetic Information Processing	37	38	94	119	1	0.027027	25	0.265957
	maker-ANCCEYDFT_Contig136-pred_gff_snap-gene-4.35-mRNA-1	0	ko:K07190		maker-ANCCEYDFT_Contig1374-pred_gff_fgenesh-gene-0.0-mRNA-1	0	ko:K12815		K03539	9	10		520	Amino sugar and nucleotide sugar metabolism	Carbohydrate metabolism	Metabolism	31	32	122	147	1	0.0322581	25	0.204918
	maker-ANCCEYDFT_Contig138-augustus-gene-4.44-mRNA-1	0	ko:K11267		maker-ANCCEYDFT_Contig138-augustus-gene-4.45-mRNA-1	0	ko:K11267		K02976	3	3		4520	Adherens junction	Cell communication	Cellular Processes	27	29	108	132	2	0.0740741	24	0.222222
	maker-ANCCEYDFT_Contig138-pred_gff_snap-gene-3.14-mRNA-1	0	ko:K08675		maker-ANCCEYDFT_Contig138-pred_gff_snap-gene-3.14-mRNA-1	0	ko:K08675		K00640	2	2		4146	Peroxisome	Transport and catabolism	Cellular Processes	43	44	224	248	1	0.0232558	24	0.107143
	maker-ANCCEYDFT_Contig14-pred_gff_snap-gene-3.11-mRNA-1	0	ko:K12604		maker-ANCCEYDFT_Contig14-pred_gff_snap-gene-5.5-mRNA-1	0	ko:K12353		K03496	1	1		4721	Synaptic vesicle cycle	Nervous system	Organismal Systems	32	32	139	162	0	0	23	0.165468
	maker-ANCCEYDFT_Contig140-pred_gff_snap-gene-4.21-mRNA-1	0	ko:K11251		maker-ANCCEYDFT_Contig148-pred_gff_snap-gene-2.21-mRNA-1	0	ko:K06990		K14618	6	7		4113	Meiosis - yeast	Cell growth and death	Cellular Processes	38	40	131	153	2	0.0526316	22	0.167939
	maker-ANCCEYDFT_Contig144-pred_gff_snap-gene-0.9-mRNA-1	0	ko:K07918		maker-ANCCEYDFT_Contig15-pred_gff_fgenesh-gene-4.6-mRNA-1	0	ko:K10352		K15181	5	5		1230	Biosynthesis of amino acids	Global and overview maps	Metabolism	54	57	192	212	3	0.0555556	20	0.104167
	maker-ANCCEYDFT_Contig148-pred_gff_snap-gene-2.21-mRNA-1	0	ko:K06990		maker-ANCCEYDFT_Contig152-pred_gff_snap-gene-3.15-mRNA-1	0	ko:K12811		K00721	2	1		4014	Ras signaling pathway	Signal transduction	Environmental Information Processing	50	52	196	216	2	0.04	20	0.102041
	maker-ANCCEYDFT_Contig15-pred_gff_fgenesh-gene-4.6-mRNA-1	0	ko:K10352		maker-ANCCEYDFT_Contig153-pred_gff_snap-gene-2.10-mRNA-1	0	ko:K05860		K08252	14	17		330	Arginine and proline metabolism	Amino acid metabolism	Metabolism	23	24	92	112	1	0.0434783	20	0.217391
	maker-ANCCEYDFT_Contig15-pred_gff_snap-gene-8.7-mRNA-1	0	ko:K06816		maker-ANCCEYDFT_Contig153-pred_gff_snap-gene-2.13-mRNA-1	0	ko:K05860		K11251	41	41		500	Starch and sucrose metabolism	Carbohydrate metabolism	Metabolism	21	20	97	117	-1	-0.047619	20	0.206186
	maker-ANCCEYDFT_Contig152-pred_gff_snap-gene-3.15-mRNA-1	0	ko:K12811		maker-ANCCEYDFT_Contig1532-pred_gff_snap-gene-0.3-mRNA-1	0	ko:K13219		K10008	1	1		564	Glycerophospholipid metabolism	Lipid metabolism	Metabolism	38	39	164	183	1	0.0263158	19	0.115854
	maker-ANCCEYDFT_Contig1532-pred_gff_snap-gene-0.3-mRNA-1	0	ko:K13219		maker-ANCCEYDFT_Contig154-augustus-gene-4.32-mRNA-1	0	ko:K11824		K00049	2	1		4726	Serotonergic synapse	Nervous system	Organismal Systems	27	26	109	128	-1	-0.037037	19	0.174312
	maker-ANCCEYDFT_Contig154-augustus-gene-4.32-mRNA-1	0	ko:K11824		maker-ANCCEYDFT_Contig157-pred_gff_snap-gene-3.8-mRNA-1	0	ko:K01530		K06886	2	2		3022	Basal transcription factors	Transcription	Genetic Information Processing	27	29	86	104	2	0.0740741	18	0.209302
	maker-ANCCEYDFT_Contig157-pred_gff_snap-gene-3.8-mRNA-1	0	ko:K01530		maker-ANCCEYDFT_Contig158-pred_gff_snap-gene-0.5-mRNA-1	0	ko:K10414		K03950	2	1		983	Drug metabolism - other enzymes	Xenobiotics biodegradation and metabolism	Metabolism	16	18	98	116	2	0.125	18	0.183673
	maker-ANCCEYDFT_Contig158-pred_gff_snap-gene-0.5-mRNA-1	0	ko:K10414		maker-ANCCEYDFT_Contig158-pred_gff_snap-gene-0.6-mRNA-1	0	ko:K10414		K01596	7	9		4972	Pancreatic secretion	Digestive system	Organismal Systems	24	25	89	107	1	0.0416667	18	0.202247
	maker-ANCCEYDFT_Contig158-pred_gff_snap-gene-0.6-mRNA-1	0	ko:K10414		maker-ANCCEYDFT_Contig16-pred_gff_fgenesh-gene-2.4-mRNA-1	0	ko:K02133		K06272	2	4		3018	RNA degradation	Folding, sorting and degradation	Genetic Information Processing	48	47	108	126	-1	-0.0208333	18	0.166667
	maker-ANCCEYDFT_Contig16-pred_gff_fgenesh-gene-2.4-mRNA-1	0	ko:K02133		maker-ANCCEYDFT_Contig16-pred_gff_snap-gene-2.18-mRNA-1	0	ko:K05668		K07766	4	5		3020	RNA polymerase	Transcription	Genetic Information Processing	21	24	66	83	3	0.142857	17	0.257576
	maker-ANCCEYDFT_Contig16-pred_gff_snap-gene-2.18-mRNA-1	0	ko:K05668		maker-ANCCEYDFT_Contig16-pred_gff_snap-gene-4.13-mRNA-1	0	ko:K17341		K12304	18	20		620	Pyruvate metabolism	Carbohydrate metabolism	Metabolism	25	28	110	127	3	0.12	17	0.154545
	maker-ANCCEYDFT_Contig16-pred_gff_snap-gene-4.13-mRNA-1	0	ko:K17341		maker-ANCCEYDFT_Contig16-pred_gff_snap-gene-7.8-mRNA-1	0	ko:K00901		K17095	8	7		4540	Gap junction	Cell communication	Cellular Processes	25	26	117	134	1	0.04	17	0.145299
	maker-ANCCEYDFT_Contig16-pred_gff_snap-gene-4.15-mRNA-1	0	ko:K17341		maker-ANCCEYDFT_Contig160-pred_gff_snap-gene-1.9-mRNA-1	0	ko:K07509		K08648	61	66		4962	Vasopressin-regulated water reabsorption	Excretory system	Organismal Systems	20	20	59	76	0	0	17	0.288136
	maker-ANCCEYDFT_Contig16-pred_gff_snap-gene-7.8-mRNA-1	0	ko:K00901		maker-ANCCEYDFT_Contig1649-pred_gff_fgenesh-gene-0.0-mRNA-1	0	ko:K00720		K16726	5	5		4350	TGF-beta signaling pathway	Signal transduction	Environmental Information Processing	19	22	73	89	3	0.157895	16	0.219178
	maker-ANCCEYDFT_Contig160-pred_gff_snap-gene-1.9-mRNA-1	0	ko:K07509		maker-ANCCEYDFT_Contig167-pred_gff_snap-gene-3.14-mRNA-1	0	ko:K00315		K17677	3	3		860	Porphyrin and chlorophyll metabolism	Metabolism of cofactors and vitamins	Metabolism	14	16	56	72	2	0.142857	16	0.285714
	maker-ANCCEYDFT_Contig1649-pred_gff_fgenesh-gene-0.0-mRNA-1	0	ko:K00720		maker-ANCCEYDFT_Contig168-pred_gff_fgenesh-gene-3.1-mRNA-1	0	ko:K00485		K07493	1	1		270	Cysteine and methionine metabolism	Amino acid metabolism	Metabolism	26	28	88	104	2	0.0769231	16	0.181818
	maker-ANCCEYDFT_Contig167-pred_gff_snap-gene-3.14-mRNA-1	0	ko:K00315		maker-ANCCEYDFT_Contig168-pred_gff_snap-gene-2.10-mRNA-1	0	ko:K17686		K03111	3	3		4130	SNARE interactions in vesicular transport	Folding, sorting and degradation	Genetic Information Processing	19	20	73	89	1	0.0526316	16	0.219178
	maker-ANCCEYDFT_Contig168-pred_gff_fgenesh-gene-3.1-mRNA-1	0	ko:K00485		maker-ANCCEYDFT_Contig168-pred_gff_snap-gene-2.7-mRNA-1	0	ko:K01681		K09691	2	2		4391	Hippo signaling pathway - fly	Signal transduction	Environmental Information Processing	30	31	101	117	1	0.0333333	16	0.158416
	maker-ANCCEYDFT_Contig168-pred_gff_snap-gene-2.10-mRNA-1	0	ko:K17686		maker-ANCCEYDFT_Contig17-pred_gff_snap-gene-4.27-mRNA-1	0	ko:K12815		K03522	5	4		4722	Neurotrophin signaling pathway	Nervous system	Organismal Systems	37	38	127	143	1	0.027027	16	0.125984
	maker-ANCCEYDFT_Contig168-pred_gff_snap-gene-2.7-mRNA-1	0	ko:K01681		maker-ANCCEYDFT_Contig171-pred_gff_snap-gene-2.17-mRNA-1	0	ko:K11275		K01874	9	8		4723	Retrograde endocannabinoid signaling	Nervous system	Organismal Systems	23	23	107	123	0	0	16	0.149533
	maker-ANCCEYDFT_Contig17-pred_gff_snap-gene-4.27-mRNA-1	0	ko:K12815		maker-ANCCEYDFT_Contig176-pred_gff_snap-gene-1.21-mRNA-1	0	ko:K14429		K08892	4	6		480	Glutathione metabolism	Metabolism of other amino acids	Metabolism	22	22	127	143	0	0	16	0.125984
	maker-ANCCEYDFT_Contig171-pred_gff_snap-gene-2.17-mRNA-1	0	ko:K11275		maker-ANCCEYDFT_Contig178-pred_gff_snap-gene-0.20-mRNA-1	0	ko:K13350		K06210	3	3		4971	Gastric acid secretion	Digestive system	Organismal Systems	15	18	44	59	3	0.2	15	0.340909
	maker-ANCCEYDFT_Contig175-pred_gff_snap-gene-2.6-mRNA-1	0	ko:K12486		maker-ANCCEYDFT_Contig18-pred_gff_snap-gene-8.21-mRNA-1	0	ko:K06568		K12948	4	5		40	Pentose and glucuronate interconversions	Carbohydrate metabolism	Metabolism	9	10	64	79	1	0.111111	15	0.234375
	maker-ANCCEYDFT_Contig176-pred_gff_snap-gene-1.21-mRNA-1	0	ko:K14429		maker-ANCCEYDFT_Contig180-pred_gff_snap-gene-2.8-mRNA-1	0	ko:K05658		K12323	4	10		3430	Mismatch repair	Replication and repair	Genetic Information Processing	30	31	75	90	1	0.0333333	15	0.2
	maker-ANCCEYDFT_Contig178-pred_gff_snap-gene-0.10-mRNA-1	0	ko:K13350		maker-ANCCEYDFT_Contig1814-pred_gff_snap-gene-0.1-mRNA-1	0	ko:K10624		K06515	4	4		280	Valine, leucine and isoleucine degradation	Amino acid metabolism	Metabolism	34	35	96	111	1	0.0294118	15	0.15625
	maker-ANCCEYDFT_Contig178-pred_gff_snap-gene-0.17-mRNA-1	0	ko:K04237		maker-ANCCEYDFT_Contig186-pred_gff_fgenesh-gene-3.14-mRNA-1	0	ko:K11647		K03509	2	2		310	Lysine degradation	Amino acid metabolism	Metabolism	24	25	125	140	1	0.0416667	15	0.12
	maker-ANCCEYDFT_Contig18-pred_gff_snap-gene-6.3-mRNA-1	0	ko:K08473		maker-ANCCEYDFT_Contig1863-pred_gff_snap-gene-0.2-mRNA-1	0	ko:K03030		K14427	9	10		4720	Long-term potentiation	Nervous system	Organismal Systems	19	19	91	106	0	0	15	0.164835
	maker-ANCCEYDFT_Contig18-pred_gff_snap-gene-8.21-mRNA-1	0	ko:K06568		maker-ANCCEYDFT_Contig187-pred_gff_fgenesh-gene-0.2-mRNA-1	0	ko:K00720		K12306	4	5		4713	Circadian entrainment	Environmental adaptation	Organismal Systems	26	25	123	138	-1	-0.0384615	15	0.121951
	maker-ANCCEYDFT_Contig180-pred_gff_snap-gene-0.8-mRNA-1	0	ko:K14404		maker-ANCCEYDFT_Contig19-pred_gff_snap-gene-5.17-mRNA-1	0	ko:K17906		K00941	1	1		4750	Inflammatory mediator regulation of TRP channels	Sensory system	Organismal Systems	24	26	85	99	2	0.0833333	14	0.164706
	maker-ANCCEYDFT_Contig180-pred_gff_snap-gene-2.8-mRNA-1	0	ko:K05658		maker-ANCCEYDFT_Contig193-pred_gff_snap-gene-3.57-mRNA-1	0	ko:K14842		K08369	1	1		590	Arachidonic acid metabolism	Lipid metabolism	Metabolism	11	12	48	62	1	0.0909091	14	0.291667
	maker-ANCCEYDFT_Contig1814-pred_gff_snap-gene-0.1-mRNA-1	0	ko:K10624		maker-ANCCEYDFT_Contig197-pred_gff_snap-gene-1.21-mRNA-1	0	ko:K17501		K02274	1	1		4970	Salivary secretion	Digestive system	Organismal Systems	21	22	85	99	1	0.047619	14	0.164706
	maker-ANCCEYDFT_Contig186-pred_gff_snap-gene-3.29-mRNA-1	0	ko:K11647		maker-ANCCEYDFT_Contig1994-pred_gff_snap-gene-0.2-mRNA-1	0	ko:K03723		K12741	17	30		4150	mTOR signaling pathway	Signal transduction	Environmental Information Processing	28	29	88	102	1	0.0357143	14	0.159091
	maker-ANCCEYDFT_Contig1863-pred_gff_snap-gene-0.2-mRNA-1	0	ko:K03030		maker-ANCCEYDFT_Contig2-pred_gff_fgenesh-gene-6.1-mRNA-1	0	ko:K09490		K00865	3	3		20	Citrate cycle (TCA cycle)	Carbohydrate metabolism	Metabolism	25	25	106	120	0	0	14	0.132075
	maker-ANCCEYDFT_Contig187-pred_gff_fgenesh-gene-0.2-mRNA-1	0	ko:K00720		maker-ANCCEYDFT_Contig2-pred_gff_snap-gene-3.19-mRNA-1	0	ko:K04608		K04409	13	16		10	Glycolysis / Gluconeogenesis	Carbohydrate metabolism	Metabolism	30	30	138	152	0	0	14	0.101449
	maker-ANCCEYDFT_Contig19-pred_gff_snap-gene-5.17-mRNA-1	0	ko:K17906		maker-ANCCEYDFT_Contig2-pred_gff_snap-gene-8.17-mRNA-1	0	ko:K04958		K06927	5	4		4976	Bile secretion	Digestive system	Organismal Systems	11	13	62	75	2	0.181818	13	0.209677
	maker-ANCCEYDFT_Contig197-pred_gff_snap-gene-1.21-mRNA-1	0	ko:K17501		maker-ANCCEYDFT_Contig20-pred_gff_snap-gene-1.1-mRNA-1	0	ko:K10357		K07146	2	2		4725	Cholinergic synapse	Nervous system	Organismal Systems	27	27	103	116	0	0	13	0.126214
	maker-ANCCEYDFT_Contig1994-pred_gff_snap-gene-0.2-mRNA-1	0	ko:K03723		maker-ANCCEYDFT_Contig207-augustus-gene-2.28-mRNA-1	0	ko:K12600		K09374	8	9		982	Drug metabolism - cytochrome P450	Xenobiotics biodegradation and metabolism	Metabolism	8	7	98	111	-1	-0.125	13	0.132653
	maker-ANCCEYDFT_Contig2-pred_gff_fgenesh-gene-6.1-mRNA-1	0	ko:K09490		maker-ANCCEYDFT_Contig208-pred_gff_snap-gene-1.7-mRNA-1	0	ko:K17301		K14347	1	1		740	Riboflavin metabolism	Metabolism of cofactors and vitamins	Metabolism	6	8	20	32	2	0.333333	12	0.6
	maker-ANCCEYDFT_Contig2-pred_gff_snap-gene-3.19-mRNA-1	0	ko:K04608		maker-ANCCEYDFT_Contig21-pred_gff_snap-gene-3.17-mRNA-1	0	ko:K01205		K02921	1	1		4370	VEGF signaling pathway	Signal transduction	Environmental Information Processing	17	19	59	71	2	0.117647	12	0.20339
	maker-ANCCEYDFT_Contig2-pred_gff_snap-gene-8.16-mRNA-1	0	ko:K04958		maker-ANCCEYDFT_Contig21-pred_gff_snap-gene-7.17-mRNA-1	0	ko:K01283		K02914	5	5		710	Carbon fixation in photosynthetic organisms	Energy metabolism	Metabolism	15	16	60	72	1	0.0666667	12	0.2
	maker-ANCCEYDFT_Contig20-pred_gff_snap-gene-1.1-mRNA-1	0	ko:K10357		maker-ANCCEYDFT_Contig210-pred_gff_snap-gene-0.35-mRNA-1	0	ko:K03234		K01887	11	11		4012	ErbB signaling pathway	Signal transduction	Environmental Information Processing	30	31	87	99	1	0.0333333	12	0.137931
	maker-ANCCEYDFT_Contig207-augustus-gene-2.26-mRNA-1	0	ko:K12600		maker-ANCCEYDFT_Contig214-pred_gff_snap-gene-3.20-mRNA-1	0	ko:K09188		K13177	7	7		4210	Apoptosis	Cell growth and death	Cellular Processes	18	18	41	53	0	0	12	0.292683
	maker-ANCCEYDFT_Contig21-pred_gff_snap-gene-3.17-mRNA-1	0	ko:K01205		maker-ANCCEYDFT_Contig216-pred_gff_snap-gene-3.21-mRNA-1	0	ko:K15272		K01758	8	8		980	Metabolism of xenobiotics by cytochrome P450	Xenobiotics biodegradation and metabolism	Metabolism	8	8	88	100	0	0	12	0.136364
	maker-ANCCEYDFT_Contig21-pred_gff_snap-gene-7.17-mRNA-1	0	ko:K01283		maker-ANCCEYDFT_Contig219-augustus-gene-2.24-mRNA-1	0	ko:K04437		K13909	3	3		3060	Protein export	Folding, sorting and degradation	Genetic Information Processing	23	26	74	85	3	0.130435	11	0.148649
	maker-ANCCEYDFT_Contig214-pred_gff_snap-gene-3.20-mRNA-1	0	ko:K09188		maker-ANCCEYDFT_Contig219-pred_gff_snap-gene-2.20-mRNA-1	0	ko:K13117		K00334	1	1		513	Various types of N-glycan biosynthesis	Glycan biosynthesis and metabolism	Metabolism	21	23	72	83	2	0.0952381	11	0.152778
	maker-ANCCEYDFT_Contig216-pred_gff_fgenesh-gene-3.18-mRNA-1	0	ko:K15272		maker-ANCCEYDFT_Contig22-pred_gff_snap-gene-5.6-mRNA-1	0	ko:K03252		K08473	447	520		4512	ECM-receptor interaction	Signaling molecules and interaction	Environmental Information Processing	10	11	24	35	1	0.1	11	0.458333
	maker-ANCCEYDFT_Contig219-augustus-gene-2.24-mRNA-1	0	ko:K04437		maker-ANCCEYDFT_Contig220-pred_gff_snap-gene-3.38-mRNA-1	0	ko:K02021		K02865	1	1		30	Pentose phosphate pathway	Carbohydrate metabolism	Metabolism	16	17	52	63	1	0.0625	11	0.211538
	maker-ANCCEYDFT_Contig219-pred_gff_snap-gene-2.20-mRNA-1	0	ko:K13117		maker-ANCCEYDFT_Contig223-augustus-gene-0.9-mRNA-1	0	ko:K10352		K01495	5	6		260	Glycine, serine and threonine metabolism	Amino acid metabolism	Metabolism	27	28	81	92	1	0.037037	11	0.135802
	maker-ANCCEYDFT_Contig22-pred_gff_snap-gene-5.6-mRNA-1	0	ko:K03252		maker-ANCCEYDFT_Contig224-pred_gff_snap-gene-0.4-mRNA-1	0	ko:K06699		K11352	4	4		4966	Collecting duct acid secretion	Excretory system	Organismal Systems	11	11	36	47	0	0	11	0.305556
	maker-ANCCEYDFT_Contig220-pred_gff_snap-gene-3.38-mRNA-1	0	ko:K02021		maker-ANCCEYDFT_Contig228-pred_gff_snap-gene-1.15-mRNA-1	0	ko:K00548		K14325	2	2		4330	Notch signaling pathway	Signal transduction	Environmental Information Processing	16	16	41	52	0	0	11	0.268293
	maker-ANCCEYDFT_Contig223-pred_gff_snap-gene-0.4-mRNA-1	0	ko:K10352		maker-ANCCEYDFT_Contig232-augustus-gene-2.70-mRNA-1	0	ko:K08585		K00215	2	2		4115	p53 signaling pathway	Cell growth and death	Cellular Processes	18	18	50	61	0	0	11	0.22
	maker-ANCCEYDFT_Contig224-pred_gff_snap-gene-0.4-mRNA-1	0	ko:K06699		maker-ANCCEYDFT_Contig232-pred_gff_snap-gene-2.30-mRNA-1	0	ko:K12852		K00666	1	1		53	Ascorbate and aldarate metabolism	Carbohydrate metabolism	Metabolism	7	7	52	63	0	0	11	0.211538
	maker-ANCCEYDFT_Contig228-pred_gff_snap-gene-1.15-mRNA-1	0	ko:K00548		maker-ANCCEYDFT_Contig233-pred_gff_snap-gene-0.20-mRNA-1	0	ko:K04962		K07001	1	1		3030	DNA replication	Replication and repair	Genetic Information Processing	39	38	106	117	-1	-0.025641	11	0.103774
	maker-ANCCEYDFT_Contig232-pred_gff_snap-gene-2.30-mRNA-1	0	ko:K12852		maker-ANCCEYDFT_Contig235-pred_gff_snap-gene-1.9-mRNA-1	0	ko:K01769		K14326	14	18		630	Glyoxylate and dicarboxylate metabolism	Carbohydrate metabolism	Metabolism	21	23	61	71	2	0.0952381	10	0.163934
	maker-ANCCEYDFT_Contig233-pred_gff_snap-gene-0.20-mRNA-1	0	ko:K04962		maker-ANCCEYDFT_Contig236-pred_gff_snap-gene-1.16-mRNA-1	0	ko:K01528		K03601	1	1		4080	Neuroactive ligand-receptor interaction	Signaling molecules and interaction	Environmental Information Processing	28	30	101	111	2	0.0714286	10	0.0990099
	maker-ANCCEYDFT_Contig235-pred_gff_snap-gene-1.9-mRNA-1	0	ko:K01769		maker-ANCCEYDFT_Contig236-pred_gff_snap-gene-1.21-mRNA-1	0	ko:K05658		K14536	5	5		4978	Mineral absorption	Digestive system	Organismal Systems	8	9	34	44	1	0.125	10	0.294118
	maker-ANCCEYDFT_Contig236-pred_gff_snap-gene-1.16-mRNA-1	0	ko:K01528		maker-ANCCEYDFT_Contig24-pred_gff_snap-gene-1.35-mRNA-1	0	ko:K08790		K11275	19	22		140	Steroid hormone biosynthesis	Lipid metabolism	Metabolism	6	7	39	49	1	0.166667	10	0.25641
	maker-ANCCEYDFT_Contig236-pred_gff_snap-gene-1.21-mRNA-1	0	ko:K05658		maker-ANCCEYDFT_Contig24-pred_gff_snap-gene-1.41-mRNA-1	0	ko:K13509		K17292	4	5		565	Ether lipid metabolism	Lipid metabolism	Metabolism	12	13	39	49	1	0.0833333	10	0.25641
	maker-ANCCEYDFT_Contig24-pred_gff_snap-gene-1.35-mRNA-1	0	ko:K08790		maker-ANCCEYDFT_Contig24-pred_gff_snap-gene-4.10-mRNA-1	0	ko:K15621		K03466	1	1		3410	Base excision repair	Replication and repair	Genetic Information Processing	22	23	53	63	1	0.0454545	10	0.188679
	maker-ANCCEYDFT_Contig24-pred_gff_snap-gene-1.41-mRNA-1	0	ko:K13509		maker-ANCCEYDFT_Contig243-pred_gff_fgenesh-gene-2.7-mRNA-1	0	ko:K15131		K03144	4	6		900	Terpenoid backbone biosynthesis	Metabolism of terpenoids and polyketides	Metabolism	18	18	39	49	0	0	10	0.25641
	maker-ANCCEYDFT_Contig24-pred_gff_snap-gene-4.10-mRNA-1	0	ko:K15621		maker-ANCCEYDFT_Contig245-pred_gff_snap-gene-0.18-mRNA-1	0	ko:K00111		K02357	6	6		830	Retinol metabolism	Metabolism of cofactors and vitamins	Metabolism	8	8	56	66	0	0	10	0.178571
	maker-ANCCEYDFT_Contig24-pred_gff_snap-gene-9.8-mRNA-1	0	ko:K12343		maker-ANCCEYDFT_Contig245-pred_gff_snap-gene-1.12-mRNA-1	0	ko:K04705		K00995	4	4		4066	HIF-1 signaling pathway	Signal transduction	Environmental Information Processing	31	31	110	120	0	0	10	0.0909091
	maker-ANCCEYDFT_Contig243-pred_gff_fgenesh-gene-2.7-mRNA-1	0	ko:K15131		maker-ANCCEYDFT_Contig250-pred_gff_snap-gene-0.16-mRNA-1	0	ko:K01408		K01890	5	5		4140	Regulation of autophagy	Transport and catabolism	Cellular Processes	14	15	41	50	1	0.0714286	9	0.219512
	maker-ANCCEYDFT_Contig245-pred_gff_snap-gene-0.18-mRNA-1	0	ko:K00111		maker-ANCCEYDFT_Contig258-pred_gff_snap-gene-0.11-mRNA-1	0	ko:K03357		K03231	3	4		770	Pantothenate and CoA biosynthesis	Metabolism of cofactors and vitamins	Metabolism	14	15	60	69	1	0.0714286	9	0.15
	maker-ANCCEYDFT_Contig245-pred_gff_snap-gene-1.12-mRNA-1	0	ko:K04705		maker-ANCCEYDFT_Contig259-pred_gff_snap-gene-2.52-mRNA-1	0	ko:K11540		K14398	1	2		4730	Long-term depression	Nervous system	Organismal Systems	16	17	80	89	1	0.0625	9	0.1125
	maker-ANCCEYDFT_Contig247-pred_gff_snap-gene-0.7-mRNA-1	0	ko:K00910		maker-ANCCEYDFT_Contig26-pred_gff_snap-gene-1.19-mRNA-1	0	ko:K12855		K15683	1	1		910	Nitrogen metabolism	Energy metabolism	Metabolism	8	8	38	47	0	0	9	0.236842
	maker-ANCCEYDFT_Contig247-pred_gff_snap-gene-1.18-mRNA-1	0	ko:K13171		maker-ANCCEYDFT_Contig262-pred_gff_fgenesh-gene-0.2-mRNA-1	0	ko:K00665		K16485	5	6		4960	Aldosterone-regulated sodium reabsorption	Excretory system	Organismal Systems	10	12	25	33	2	0.2	8	0.32
	maker-ANCCEYDFT_Contig249-pred_gff_fgenesh-gene-2.3-mRNA-1	0	ko:K16506		maker-ANCCEYDFT_Contig267-pred_gff_fgenesh-gene-2.2-mRNA-1	0	ko:K13525		K11716	6	6		670	One carbon pool by folate	Metabolism of cofactors and vitamins	Metabolism	14	14	31	39	0	0	8	0.258065
	maker-ANCCEYDFT_Contig250-pred_gff_snap-gene-0.16-mRNA-1	0	ko:K01408		maker-ANCCEYDFT_Contig272-pred_gff_snap-gene-1.8-mRNA-1	0	ko:K14951		K02067	1	0		4011	MAPK signaling pathway - yeast	Signal transduction	Environmental Information Processing	9	9	37	45	0	0	8	0.216216
	maker-ANCCEYDFT_Contig258-pred_gff_snap-gene-0.11-mRNA-1	0	ko:K03357		maker-ANCCEYDFT_Contig275-pred_gff_snap-gene-2.35-mRNA-1	0	ko:K02324		K16315	6	8		3440	Homologous recombination	Replication and repair	Genetic Information Processing	27	26	54	62	-1	-0.037037	8	0.148148
	maker-ANCCEYDFT_Contig259-pred_gff_snap-gene-2.52-mRNA-1	0	ko:K11540		maker-ANCCEYDFT_Contig28-pred_gff_snap-gene-7.24-mRNA-1	0	ko:K06233		K03909	7	6		51	Fructose and mannose metabolism	Carbohydrate metabolism	Metabolism	15	13	80	88	-2	-0.133333	8	0.1
	maker-ANCCEYDFT_Contig262-pred_gff_fgenesh-gene-0.2-mRNA-1	0	ko:K00665		maker-ANCCEYDFT_Contig28-pred_gff_snap-gene-7.28-mRNA-1	0	ko:K06233		K02578	2	2		4060	Cytokine-cytokine receptor interaction	Signaling molecules and interaction	Environmental Information Processing	8	10	17	24	2	0.25	7	0.411765
	maker-ANCCEYDFT_Contig266-pred_gff_snap-gene-2.10-mRNA-1	0	ko:K16485		maker-ANCCEYDFT_Contig282-augustus-gene-2.41-mRNA-1	0	ko:K01847		K08360	6	8		510	N-Glycan biosynthesis	Glycan biosynthesis and metabolism	Metabolism	29	31	88	95	2	0.0689655	7	0.0795455
	maker-ANCCEYDFT_Contig267-pred_gff_fgenesh-gene-2.2-mRNA-1	0	ko:K13525		maker-ANCCEYDFT_Contig282-pred_gff_snap-gene-2.30-mRNA-1	0	ko:K02154		K15429	13	17		4964	Proximal tubule bicarbonate reclamation	Excretory system	Organismal Systems	7	8	31	38	1	0.142857	7	0.225806
	maker-ANCCEYDFT_Contig272-pred_gff_snap-gene-1.8-mRNA-1	0	ko:K14951		maker-ANCCEYDFT_Contig284-pred_gff_snap-gene-2.32-mRNA-1	0	ko:K14437		K15376	95	108		4340	Hedgehog signaling pathway	Signal transduction	Environmental Information Processing	12	13	36	43	1	0.0833333	7	0.194444
	maker-ANCCEYDFT_Contig275-pred_gff_snap-gene-2.35-mRNA-1	0	ko:K02324		maker-ANCCEYDFT_Contig285-pred_gff_snap-gene-1.3-mRNA-1	0	ko:K03635		K08486	8	9		4710	Circadian rhythm	Environmental adaptation	Organismal Systems	9	9	46	53	0	0	7	0.152174
	maker-ANCCEYDFT_Contig28-pred_gff_snap-gene-7.24-mRNA-1	0	ko:K06233		maker-ANCCEYDFT_Contig285-pred_gff_snap-gene-2.23-mRNA-1	0	ko:K10626		K03039	3	4		52	Galactose metabolism	Carbohydrate metabolism	Metabolism	14	14	62	69	0	0	7	0.112903
	maker-ANCCEYDFT_Contig28-pred_gff_snap-gene-7.28-mRNA-1	0	ko:K06233		maker-ANCCEYDFT_Contig286-augustus-gene-2.36-mRNA-1	0	ko:K05719		K14778	5	2		380	Tryptophan metabolism	Amino acid metabolism	Metabolism	23	21	74	81	-2	-0.0869565	7	0.0945946
	maker-ANCCEYDFT_Contig282-pred_gff_snap-gene-2.13-mRNA-1	0	ko:K01847		maker-ANCCEYDFT_Contig29-pred_gff_fgenesh-gene-2.0-mRNA-1	0	ko:K00264		K13514	7	6		430	Taurine and hypotaurine metabolism	Metabolism of other amino acids	Metabolism	3	4	20	26	1	0.333333	6	0.3
	maker-ANCCEYDFT_Contig282-pred_gff_snap-gene-2.30-mRNA-1	0	ko:K02154		maker-ANCCEYDFT_Contig29-pred_gff_snap-gene-4.18-mRNA-1	0	ko:K05860		K00863	3	2		4973	Carbohydrate digestion and absorption	Digestive system	Organismal Systems	7	8	21	27	1	0.142857	6	0.285714
	maker-ANCCEYDFT_Contig285-pred_gff_snap-gene-1.3-mRNA-1	0	ko:K03635		maker-ANCCEYDFT_Contig29-pred_gff_snap-gene-8.32-mRNA-1	0	ko:K04392		K01712	5	4		4961	Endocrine and other factor-regulated calcium reabsorption	Excretory system	Organismal Systems	15	16	52	58	1	0.0666667	6	0.115385
	maker-ANCCEYDFT_Contig285-pred_gff_snap-gene-2.23-mRNA-1	0	ko:K10626		maker-ANCCEYDFT_Contig291-pred_gff_snap-gene-0.23-mRNA-1	0	ko:K03164		K13172	4	6		450	Selenocompound metabolism	Metabolism of other amino acids	Metabolism	13	13	36	42	0	0	6	0.166667
	maker-ANCCEYDFT_Contig286-pred_gff_snap-gene-2.16-mRNA-1	0	ko:K05719		maker-ANCCEYDFT_Contig291-pred_gff_snap-gene-2.8-mRNA-1	0	ko:K05208		K13171	4	7		680	Methane metabolism	Energy metabolism	Metabolism	17	17	65	71	0	0	6	0.0923077
	maker-ANCCEYDFT_Contig29-pred_gff_snap-gene-2.16-mRNA-1	0	ko:K00264		maker-ANCCEYDFT_Contig292-pred_gff_snap-gene-2.24-mRNA-1	0	ko:K11654		K02958	3	5		1212	Fatty acid metabolism	Global and overview maps	Metabolism	28	28	123	129	0	0	6	0.0487805
	maker-ANCCEYDFT_Contig29-pred_gff_snap-gene-4.18-mRNA-1	0	ko:K05860		maker-ANCCEYDFT_Contig295-pred_gff_snap-gene-0.13-mRNA-1	0	ko:K00997		K00011	7	8		4070	Phosphatidylinositol signaling system	Signal transduction	Environmental Information Processing	26	26	123	129	0	0	6	0.0487805
	maker-ANCCEYDFT_Contig29-pred_gff_snap-gene-8.32-mRNA-1	0	ko:K04392		maker-ANCCEYDFT_Contig295-pred_gff_snap-gene-2.23-mRNA-1	0	ko:K00901		K16819	1	1		460	Cyanoamino acid metabolism	Metabolism of other amino acids	Metabolism	5	4	22	28	-1	-0.2	6	0.272727
	maker-ANCCEYDFT_Contig291-pred_gff_snap-gene-0.23-mRNA-1	0	ko:K03164		maker-ANCCEYDFT_Contig296-pred_gff_snap-gene-1.25-mRNA-1	0	ko:K12821		K06992	1	1		563	Glycosylphosphatidylinositol(GPI)-anchor biosynthesis	Glycan biosynthesis and metabolism	Metabolism	15	14	34	40	-1	-0.0666667	6	0.176471
	maker-ANCCEYDFT_Contig291-pred_gff_snap-gene-2.8-mRNA-1	0	ko:K05208		maker-ANCCEYDFT_Contig299-pred_gff_snap-gene-2.33-mRNA-1	0	ko:K04600		K02984	10	11		790	Folate biosynthesis	Metabolism of cofactors and vitamins	Metabolism	10	12	30	35	2	0.2	5	0.166667
	maker-ANCCEYDFT_Contig292-pred_gff_snap-gene-2.24-mRNA-1	0	ko:K11654		maker-ANCCEYDFT_Contig3-pred_gff_fgenesh-gene-12.3-mRNA-1	0	ko:K02540		K17866	8	10		591	Linoleic acid metabolism	Lipid metabolism	Metabolism	6	7	14	19	1	0.166667	5	0.357143
	maker-ANCCEYDFT_Contig295-pred_gff_snap-gene-0.13-mRNA-1	0	ko:K00997		maker-ANCCEYDFT_Contig30-pred_gff_snap-gene-5.23-mRNA-1	0	ko:K00997		K01769	35	39		4742	Taste transduction	Sensory system	Organismal Systems	4	5	24	29	1	0.25	5	0.208333
	maker-ANCCEYDFT_Contig295-pred_gff_snap-gene-2.23-mRNA-1	0	ko:K00901		maker-ANCCEYDFT_Contig306-pred_gff_snap-gene-1.8-mRNA-1	0	ko:K11251		K02998	12	13		760	Nicotinate and nicotinamide metabolism	Metabolism of cofactors and vitamins	Metabolism	7	8	29	34	1	0.142857	5	0.172414
	maker-ANCCEYDFT_Contig296-pred_gff_snap-gene-1.26-mRNA-1	0	ko:K12821		maker-ANCCEYDFT_Contig306-pred_gff_snap-gene-2.32-mRNA-1	0	ko:K08473		K11319	2	3		592	alpha-Linolenic acid metabolism	Lipid metabolism	Metabolism	5	6	31	36	1	0.2	5	0.16129
	maker-ANCCEYDFT_Contig299-pred_gff_snap-gene-2.33-mRNA-1	0	ko:K04600		maker-ANCCEYDFT_Contig308-pred_gff_snap-gene-2.17-mRNA-1	0	ko:K03006		K00720	16	15		965	Betalain biosynthesis	Biosynthesis of other secondary metabolites	Metabolism	2	2	10	15	0	0	5	0.5
	maker-ANCCEYDFT_Contig3-pred_gff_fgenesh-gene-12.3-mRNA-1	0	ko:K02540		maker-ANCCEYDFT_Contig314-pred_gff_snap-gene-2.11-mRNA-1	0	ko:K06237		K01939	3	3		4974	Protein digestion and absorption	Digestive system	Organismal Systems	16	16	46	51	0	0	5	0.108696
	maker-ANCCEYDFT_Contig3-pred_gff_snap-gene-11.15-mRNA-1	0	ko:K01008		maker-ANCCEYDFT_Contig315-pred_gff_snap-gene-0.16-mRNA-1	0	ko:K11253		K08624	3	3		350	Tyrosine metabolism	Amino acid metabolism	Metabolism	18	17	62	67	-1	-0.0555556	5	0.0806452
	maker-ANCCEYDFT_Contig30-pred_gff_snap-gene-5.22-mRNA-1	0	ko:K00161		maker-ANCCEYDFT_Contig315-pred_gff_snap-gene-0.18-mRNA-1	0	ko:K11253		K01931	3	6		561	Glycerolipid metabolism	Lipid metabolism	Metabolism	20	19	86	91	-1	-0.05	5	0.0581395
	maker-ANCCEYDFT_Contig306-pred_gff_snap-gene-1.8-mRNA-1	0	ko:K11251		maker-ANCCEYDFT_Contig317-pred_gff_snap-gene-2.36-mRNA-1	0	ko:K15791		K08856	1	1		71	Fatty acid degradation	Lipid metabolism	Metabolism	22	20	120	125	-2	-0.0909091	5	0.0416667
	maker-ANCCEYDFT_Contig306-pred_gff_snap-gene-2.32-mRNA-1	0	ko:K08473		maker-ANCCEYDFT_Contig32-pred_gff_snap-gene-5.26-mRNA-1	0	ko:K02214		K03023	6	5		514	Other types of O-glycan biosynthesis	Glycan biosynthesis and metabolism	Metabolism	7	9	23	27	2	0.285714	4	0.173913
	maker-ANCCEYDFT_Contig308-pred_gff_snap-gene-2.9-mRNA-1	0	ko:K03006		maker-ANCCEYDFT_Contig321-pred_gff_snap-gene-0.8-mRNA-1	0	ko:K02209		K17413	12	17		4630	Jak-STAT signaling pathway	Signal transduction	Environmental Information Processing	13	15	27	31	2	0.153846	4	0.148148
	maker-ANCCEYDFT_Contig31-pred_gff_snap-gene-3.21-mRNA-1	0	ko:K14401		maker-ANCCEYDFT_Contig328-pred_gff_snap-gene-2.19-mRNA-1	0	ko:K07376		K08009	2	2		534	Glycosaminoglycan biosynthesis - heparan sulfate / heparin	Glycan biosynthesis and metabolism	Metabolism	10	11	26	30	1	0.1	4	0.153846
	maker-ANCCEYDFT_Contig311-pred_gff_snap-gene-1.21-mRNA-1	0	ko:K14445		maker-ANCCEYDFT_Contig329-pred_gff_snap-gene-2.19-mRNA-1	0	ko:K14780		K17233	2	2		4122	Sulfur relay system	Folding, sorting and degradation	Genetic Information Processing	8	9	32	36	1	0.125	4	0.125
	maker-ANCCEYDFT_Contig312-pred_gff_snap-gene-2.21-mRNA-1	0	ko:K05195		maker-ANCCEYDFT_Contig33-pred_gff_snap-gene-6.30-mRNA-1	0	ko:K01873		K02178	7	6		2020	Two-component system	Signal transduction	Environmental Information Processing	14	15	46	50	1	0.0714286	4	0.0869565
	maker-ANCCEYDFT_Contig314-pred_gff_snap-gene-2.11-mRNA-1	0	ko:K06237		maker-ANCCEYDFT_Contig330-pred_gff_snap-gene-1.19-mRNA-1	0	ko:K14569		K00661	2	1		511	Other glycan degradation	Glycan biosynthesis and metabolism	Metabolism	9	10	54	58	1	0.111111	4	0.0740741
	maker-ANCCEYDFT_Contig315-pred_gff_snap-gene-0.16-mRNA-1	0	ko:K11253		maker-ANCCEYDFT_Contig331-pred_gff_snap-gene-0.11-mRNA-1	0	ko:K10297		K08823	3	3		720	Carbon fixation pathways in prokaryotes	Energy metabolism	Metabolism	17	18	61	65	1	0.0588235	4	0.0655738
	maker-ANCCEYDFT_Contig315-pred_gff_snap-gene-0.18-mRNA-1	0	ko:K11253		maker-ANCCEYDFT_Contig332-pred_gff_snap-gene-0.7-mRNA-1	0	ko:K11292		K00413	3	3		970	Aminoacyl-tRNA biosynthesis	Translation	Genetic Information Processing	25	26	100	104	1	0.04	4	0.04
	maker-ANCCEYDFT_Contig32-pred_gff_snap-gene-5.26-mRNA-1	0	ko:K02214		maker-ANCCEYDFT_Contig333-augustus-gene-1.18-mRNA-1	0	ko:K01897		K03885	1	0		901	Indole alkaloid biosynthesis	Biosynthesis of other secondary metabolites	Metabolism	1	1	6	10	0	0	4	0.666667
	maker-ANCCEYDFT_Contig321-pred_gff_snap-gene-0.8-mRNA-1	0	ko:K02209		maker-ANCCEYDFT_Contig335-pred_gff_snap-gene-1.18-mRNA-1	0	ko:K12867		K16172	3	5		4711	Circadian rhythm - fly	Environmental adaptation	Organismal Systems	3	3	8	12	0	0	4	0.5
	maker-ANCCEYDFT_Contig328-pred_gff_snap-gene-2.19-mRNA-1	0	ko:K07376		maker-ANCCEYDFT_Contig33634-pred_gff_fgenesh-gene-0.1-mRNA-1	0	ko:K08473		K13089	9	8		603	Glycosphingolipid biosynthesis - globo series	Glycan biosynthesis and metabolism	Metabolism	4	4	13	17	0	0	4	0.307692
	maker-ANCCEYDFT_Contig329-pred_gff_snap-gene-2.19-mRNA-1	0	ko:K14780		maker-ANCCEYDFT_Contig34-pred_gff_snap-gene-1.7-mRNA-1	0	ko:K10352		K02975	3	4		3450	Non-homologous end-joining	Replication and repair	Genetic Information Processing	6	6	17	21	0	0	4	0.235294
	maker-ANCCEYDFT_Contig33-pred_gff_snap-gene-6.30-mRNA-1	0	ko:K01873		maker-ANCCEYDFT_Contig342-pred_gff_snap-gene-0.5-mRNA-1	0	ko:K14360		K11652	6	5		4977	Vitamin digestion and absorption	Digestive system	Organismal Systems	4	4	21	25	0	0	4	0.190476
	maker-ANCCEYDFT_Contig330-pred_gff_snap-gene-1.19-mRNA-1	0	ko:K14569		maker-ANCCEYDFT_Contig343-pred_gff_snap-gene-1.74-mRNA-1	0	ko:K14157		K00773	4	6		512	Mucin type O-Glycan biosynthesis	Glycan biosynthesis and metabolism	Metabolism	3	3	29	33	0	0	4	0.137931
	maker-ANCCEYDFT_Contig332-pred_gff_snap-gene-0.7-mRNA-1	0	ko:K11292		maker-ANCCEYDFT_Contig348-pred_gff_fgenesh-gene-2.16-mRNA-1	0	ko:K05236		K10955	9	9		640	Propanoate metabolism	Carbohydrate metabolism	Metabolism	24	24	74	78	0	0	4	0.0540541
	maker-ANCCEYDFT_Contig335-pred_gff_snap-gene-1.18-mRNA-1	0	ko:K12867		maker-ANCCEYDFT_Contig350-pred_gff_fgenesh-gene-0.1-mRNA-1	0	ko:K09647		K06966	1	1		3460	Fanconi anemia pathway	Replication and repair	Genetic Information Processing	23	23	84	88	0	0	4	0.047619
	maker-ANCCEYDFT_Contig33634-pred_gff_fgenesh-gene-0.1-mRNA-1	0	ko:K08473		maker-ANCCEYDFT_Contig350-pred_gff_snap-gene-1.29-mRNA-1	0	ko:K12828		K06620	1	3		920	Sulfur metabolism	Energy metabolism	Metabolism	13	12	42	46	-1	-0.0769231	4	0.0952381
	maker-ANCCEYDFT_Contig34-pred_gff_snap-gene-1.7-mRNA-1	0	ko:K10352		maker-ANCCEYDFT_Contig357-pred_gff_snap-gene-0.20-mRNA-1	0	ko:K18061		K04368	3	3		4745	Phototransduction - fly	Sensory system	Organismal Systems	12	11	65	69	-1	-0.0833333	4	0.0615385
	maker-ANCCEYDFT_Contig34-pred_gff_snap-gene-2.8-mRNA-1	0	ko:K02133		maker-ANCCEYDFT_Contig358-pred_gff_snap-gene-2.15-mRNA-1	0	ko:K17923		K10843	3	2		562	Inositol phosphate metabolism	Carbohydrate metabolism	Metabolism	24	23	101	105	-1	-0.0416667	4	0.039604
	maker-ANCCEYDFT_Contig35-pred_gff_snap-gene-3.16-mRNA-1	0	ko:K01196		maker-ANCCEYDFT_Contig36-pred_gff_fgenesh-gene-7.5-mRNA-1	0	ko:K11652		K14291	3	3		521	Streptomycin biosynthesis	Biosynthesis of other secondary metabolites	Metabolism	6	8	26	29	2	0.333333	3	0.115385
	maker-ANCCEYDFT_Contig357-pred_gff_snap-gene-0.20-mRNA-1	0	ko:K18061		maker-ANCCEYDFT_Contig36-pred_gff_snap-gene-6.8-mRNA-1	0	ko:K07955		K05284	8	10		600	Sphingolipid metabolism	Lipid metabolism	Metabolism	18	19	99	102	1	0.0555556	3	0.030303
	maker-ANCCEYDFT_Contig358-pred_gff_snap-gene-2.15-mRNA-1	0	ko:K17923		maker-ANCCEYDFT_Contig362-pred_gff_snap-gene-0.13-mRNA-1	0	ko:K05749		K04574	16	20		363	Bisphenol degradation	Xenobiotics biodegradation and metabolism	Metabolism	3	3	4	7	0	0	3	0.75
	maker-ANCCEYDFT_Contig36-pred_gff_fgenesh-gene-7.5-mRNA-1	0	ko:K11652		maker-ANCCEYDFT_Contig364-augustus-gene-1.63-mRNA-1	0	ko:K05853		K09348	1	0		532	Glycosaminoglycan biosynthesis - chondroitin sulfate / dermatan sulfate	Glycan biosynthesis and metabolism	Metabolism	6	6	22	25	0	0	3	0.136364
	maker-ANCCEYDFT_Contig36-pred_gff_snap-gene-6.8-mRNA-1	0	ko:K07955		maker-ANCCEYDFT_Contig366-pred_gff_snap-gene-0.12-mRNA-1	0	ko:K01158		K09594	2	2		4064	NF-kappa B signaling pathway	Signal transduction	Environmental Information Processing	13	13	32	35	0	0	3	0.09375
	maker-ANCCEYDFT_Contig362-pred_gff_snap-gene-0.13-mRNA-1	0	ko:K05749		maker-ANCCEYDFT_Contig366-pred_gff_snap-gene-1.16-mRNA-1	0	ko:K11825		K08235	1	1		1210	2-Oxocarboxylic acid metabolism	Global and overview maps	Metabolism	15	15	49	52	0	0	3	0.0612245
	maker-ANCCEYDFT_Contig364-augustus-gene-1.57-mRNA-1	0	ko:K01869		maker-ANCCEYDFT_Contig376-augustus-gene-1.29-mRNA-1	0	ko:K04962		K14963	3	3		4744	Phototransduction	Sensory system	Organismal Systems	5	4	21	24	-1	-0.2	3	0.142857
	maker-ANCCEYDFT_Contig364-augustus-gene-1.61-mRNA-1	0	ko:K05853		maker-ANCCEYDFT_Contig376-pred_gff_fgenesh-gene-1.24-mRNA-1	0	ko:K04962		K14455	4	3		950	Isoquinoline alkaloid biosynthesis	Biosynthesis of other secondary metabolites	Metabolism	8	7	23	26	-1	-0.125	3	0.130435
	maker-ANCCEYDFT_Contig366-pred_gff_snap-gene-0.12-mRNA-1	0	ko:K01158		maker-ANCCEYDFT_Contig381-pred_gff_snap-gene-1.31-mRNA-1	0	ko:K02154		K00940	4	5		750	Vitamin B6 metabolism	Metabolism of cofactors and vitamins	Metabolism	2	4	3	5	2	1	2	0.666667
	maker-ANCCEYDFT_Contig366-pred_gff_snap-gene-1.16-mRNA-1	0	ko:K11825		maker-ANCCEYDFT_Contig4-pred_gff_snap-gene-1.17-mRNA-1	0	ko:K05315		K01537	7	6		195	Photosynthesis	Energy metabolism	Metabolism	3	5	3	5	2	0.666667	2	0.666667
	maker-ANCCEYDFT_Contig376-pred_gff_fgenesh-gene-1.21-mRNA-1	0	ko:K04962		maker-ANCCEYDFT_Contig40-pred_gff_snap-gene-5.16-mRNA-1	0	ko:K02154		K09250	4	4		3070	Bacterial secretion system	Membrane transport	Environmental Information Processing	5	7	8	10	2	0.4	2	0.25
	maker-ANCCEYDFT_Contig376-pred_gff_snap-gene-1.26-mRNA-1	0	ko:K04962		maker-ANCCEYDFT_Contig40-pred_gff_snap-gene-8.18-mRNA-1	0	ko:K14427		K01201	11	10		472	D-Arginine and D-ornithine metabolism	Metabolism of other amino acids	Metabolism	0	1	0	2	1	NA	2	NA
	maker-ANCCEYDFT_Contig38-pred_gff_snap-gene-6.8-mRNA-1	0	ko:K16307		maker-ANCCEYDFT_Contig400-pred_gff_snap-gene-1.33-mRNA-1	0	ko:K03002		K14640	10	12		311	Penicillin and cephalosporin biosynthesis	Biosynthesis of other secondary metabolites	Metabolism	1	2	1	3	1	1	2	2
	maker-ANCCEYDFT_Contig380-pred_gff_snap-gene-1.19-mRNA-1	0	ko:K14724		maker-ANCCEYDFT_Contig402-pred_gff_fgenesh-gene-1.9-mRNA-1	0	ko:K03283		K09579	2	2		524	Butirosin and neomycin biosynthesis	Biosynthesis of other secondary metabolites	Metabolism	1	2	10	12	1	1	2	0.2
	maker-ANCCEYDFT_Contig381-pred_gff_snap-gene-1.31-mRNA-1	0	ko:K02154		maker-ANCCEYDFT_Contig404-pred_gff_snap-gene-1.28-mRNA-1	0	ko:K01868		K01194	16	18		61	Fatty acid biosynthesis	Lipid metabolism	Metabolism	8	9	12	14	1	0.125	2	0.166667
	maker-ANCCEYDFT_Contig4-pred_gff_snap-gene-1.17-mRNA-1	0	ko:K05315		maker-ANCCEYDFT_Contig406-pred_gff_snap-gene-0.20-mRNA-1	0	ko:K17501		K02835	3	3		130	Ubiquinone and other terpenoid-quinone biosynthesis	Metabolism of cofactors and vitamins	Metabolism	8	9	23	25	1	0.125	2	0.0869565
	maker-ANCCEYDFT_Contig40-pred_gff_snap-gene-5.16-mRNA-1	0	ko:K02154		maker-ANCCEYDFT_Contig41-pred_gff_fgenesh-gene-4.6-mRNA-1	0	ko:K00734		K13370	1	1		1040	Biosynthesis of unsaturated fatty acids	Lipid metabolism	Metabolism	7	8	39	41	1	0.142857	2	0.0512821
	maker-ANCCEYDFT_Contig40-pred_gff_snap-gene-8.12-mRNA-1	0	ko:K17926		maker-ANCCEYDFT_Contig41-pred_gff_snap-gene-5.16-mRNA-1	0	ko:K01529		K02685	5	8		4668	TNF signaling pathway	Signal transduction	Environmental Information Processing	20	21	47	49	1	0.05	2	0.0425532
	maker-ANCCEYDFT_Contig40-pred_gff_snap-gene-8.18-mRNA-1	0	ko:K14427		maker-ANCCEYDFT_Contig411-pred_gff_snap-gene-0.2-mRNA-1	0	ko:K15281		K14538	5	7		2010	ABC transporters	Membrane transport	Environmental Information Processing	21	22	69	71	1	0.047619	2	0.0289855
	maker-ANCCEYDFT_Contig400-pred_gff_snap-gene-1.33-mRNA-1	0	ko:K03002		maker-ANCCEYDFT_Contig411-pred_gff_snap-gene-1.12-mRNA-1	0	ko:K10392		K10876	3	3		785	Lipoic acid metabolism	Metabolism of cofactors and vitamins	Metabolism	3	3	7	9	0	0	2	0.285714
	maker-ANCCEYDFT_Contig401-pred_gff_snap-gene-1.14-mRNA-1	0	ko:K03125		maker-ANCCEYDFT_Contig414-pred_gff_fgenesh-gene-1.3-mRNA-1	0	ko:K08658		K01530	5	7		960	Tropane, piperidine and pyridine alkaloid biosynthesis	Biosynthesis of other secondary metabolites	Metabolism	5	5	12	14	0	0	2	0.166667
	maker-ANCCEYDFT_Contig402-pred_gff_fgenesh-gene-1.9-mRNA-1	0	ko:K03283		maker-ANCCEYDFT_Contig42-pred_gff_snap-gene-2.22-mRNA-1	0	ko:K01231		K13499	7	7		625	Chloroalkane and chloroalkene degradation	Xenobiotics biodegradation and metabolism	Metabolism	4	4	16	18	0	0	2	0.125
	maker-ANCCEYDFT_Contig404-pred_gff_snap-gene-1.28-mRNA-1	0	ko:K01868		maker-ANCCEYDFT_Contig42-pred_gff_snap-gene-3.12-mRNA-1	0	ko:K12948		K12737	3	2		4514	Cell adhesion molecules (CAMs)	Signaling molecules and interaction	Environmental Information Processing	7	7	21	23	0	0	2	0.0952381
	maker-ANCCEYDFT_Contig406-pred_gff_snap-gene-0.20-mRNA-1	0	ko:K17501		maker-ANCCEYDFT_Contig425-pred_gff_snap-gene-0.12-mRNA-1	0	ko:K15192		K01120	27	25		410	beta-Alanine metabolism	Metabolism of other amino acids	Metabolism	16	16	67	69	0	0	2	0.0298507
	maker-ANCCEYDFT_Contig41-pred_gff_fgenesh-gene-4.6-mRNA-1	0	ko:K00734		maker-ANCCEYDFT_Contig426-pred_gff_fgenesh-gene-0.4-mRNA-1	0	ko:K10352		K13517	7	8		250	Alanine, aspartate and glutamate metabolism	Amino acid metabolism	Metabolism	24	24	93	95	0	0	2	0.0215054
	maker-ANCCEYDFT_Contig41-pred_gff_snap-gene-5.16-mRNA-1	0	ko:K01529		maker-ANCCEYDFT_Contig426-pred_gff_snap-gene-1.8-mRNA-1	0	ko:K14794		K14802	5	6		4740	Olfactory transduction	Sensory system	Organismal Systems	6	5	26	28	-1	-0.166667	2	0.0769231
	maker-ANCCEYDFT_Contig411-pred_gff_snap-gene-0.2-mRNA-1	0	ko:K15281		maker-ANCCEYDFT_Contig43-pred_gff_snap-gene-4.5-mRNA-1	0	ko:K00688		K10260	6	5		340	Histidine metabolism	Amino acid metabolism	Metabolism	10	9	38	40	-1	-0.1	2	0.0526316
	maker-ANCCEYDFT_Contig411-pred_gff_snap-gene-1.12-mRNA-1	0	ko:K10392		maker-ANCCEYDFT_Contig433-pred_gff_snap-gene-1.2-mRNA-1	0	ko:K12869		K02537	5	7		253	Tetracycline biosynthesis	Metabolism of terpenoids and polyketides	Metabolism	1	2	1	2	1	1	1	1
	maker-ANCCEYDFT_Contig414-pred_gff_fgenesh-gene-1.3-mRNA-1	0	ko:K08658		maker-ANCCEYDFT_Contig437-pred_gff_snap-gene-1.26-mRNA-1	0	ko:K17083		K17969	5	6		780	Biotin metabolism	Metabolism of cofactors and vitamins	Metabolism	2	3	3	4	1	0.5	1	0.333333
	maker-ANCCEYDFT_Contig425-pred_gff_snap-gene-0.12-mRNA-1	0	ko:K15192		maker-ANCCEYDFT_Contig438-pred_gff_snap-gene-1.10-mRNA-1	0	ko:K13024		K08412	2	2		540	Lipopolysaccharide biosynthesis	Glycan biosynthesis and metabolism	Metabolism	3	4	4	5	1	0.333333	1	0.25
	maker-ANCCEYDFT_Contig426-pred_gff_fgenesh-gene-0.4-mRNA-1	0	ko:K10352		maker-ANCCEYDFT_Contig440-pred_gff_snap-gene-1.13-mRNA-1	0	ko:K17079		K02137	4	5		523	Polyketide sugar unit biosynthesis	Metabolism of terpenoids and polyketides	Metabolism	2	3	6	7	1	0.5	1	0.166667
	maker-ANCCEYDFT_Contig426-pred_gff_snap-gene-1.8-mRNA-1	0	ko:K14794		maker-ANCCEYDFT_Contig441-pred_gff_snap-gene-1.30-mRNA-1	0	ko:K03021		K05315	11	21		62	Fatty acid elongation	Lipid metabolism	Metabolism	9	10	29	30	1	0.111111	1	0.0344828
	maker-ANCCEYDFT_Contig43-pred_gff_snap-gene-4.5-mRNA-1	0	ko:K00688		maker-ANCCEYDFT_Contig45-pred_gff_snap-gene-7.18-mRNA-1	0	ko:K13524		K13696	5	6		254	Aflatoxin biosynthesis	Biosynthesis of other secondary metabolites	Metabolism	1	1	1	2	0	0	1	1
	maker-ANCCEYDFT_Contig433-pred_gff_snap-gene-1.2-mRNA-1	0	ko:K12869		maker-ANCCEYDFT_Contig453-pred_gff_snap-gene-0.6-mRNA-1	0	ko:K01116		K10779	3	5		1051	Biosynthesis of ansamycins	Metabolism of terpenoids and polyketides	Metabolism	1	1	2	3	0	0	1	0.5
	maker-ANCCEYDFT_Contig437-pred_gff_snap-gene-1.26-mRNA-1	0	ko:K17083		maker-ANCCEYDFT_Contig454-pred_gff_snap-gene-0.22-mRNA-1	0	ko:K08852		K01897	37	37		4112	Cell cycle - Caulobacter	Cell growth and death	Cellular Processes	5	5	9	10	0	0	1	0.111111
	maker-ANCCEYDFT_Contig438-pred_gff_snap-gene-1.10-mRNA-1	0	ko:K13024		maker-ANCCEYDFT_Contig458-pred_gff_fgenesh-gene-1.17-mRNA-1	0	ko:K01648		K00816	6	7		4712	Circadian rhythm - plant	Environmental adaptation	Organismal Systems	2	2	11	12	0	0	1	0.0909091
	maker-ANCCEYDFT_Contig440-pred_gff_snap-gene-1.13-mRNA-1	0	ko:K17079		maker-ANCCEYDFT_Contig464-pred_gff_snap-gene-1.9-mRNA-1	0	ko:K06669		K17591	4	4		730	Thiamine metabolism	Metabolism of cofactors and vitamins	Metabolism	8	8	11	12	0	0	1	0.0909091
	maker-ANCCEYDFT_Contig441-pred_gff_snap-gene-1.30-mRNA-1	0	ko:K03021		maker-ANCCEYDFT_Contig465-pred_gff_snap-gene-0.19-mRNA-1	0	ko:K12396		K01527	5	6		643	Styrene degradation	Xenobiotics biodegradation and metabolism	Metabolism	4	4	19	20	0	0	1	0.0526316
	maker-ANCCEYDFT_Contig45-pred_gff_snap-gene-7.18-mRNA-1	0	ko:K13524		maker-ANCCEYDFT_Contig47-pred_gff_snap-gene-2.14-mRNA-1	0	ko:K00901		K12302	6	7		604	Glycosphingolipid biosynthesis - ganglio series	Glycan biosynthesis and metabolism	Metabolism	3	3	25	26	0	0	1	0.04
	maker-ANCCEYDFT_Contig453-pred_gff_snap-gene-0.6-mRNA-1	0	ko:K01116		maker-ANCCEYDFT_Contig477-pred_gff_snap-gene-0.12-mRNA-1	0	ko:K05658		K12893	5	4		531	Glycosaminoglycan degradation	Glycan biosynthesis and metabolism	Metabolism	5	5	34	35	0	0	1	0.0294118
	maker-ANCCEYDFT_Contig454-pred_gff_snap-gene-0.22-mRNA-1	0	ko:K08852		maker-ANCCEYDFT_Contig479-pred_gff_snap-gene-0.16-mRNA-1	0	ko:K01469		K00968	7	4		601	Glycosphingolipid biosynthesis - lacto and neolacto series	Glycan biosynthesis and metabolism	Metabolism	4	3	6	7	-1	-0.25	1	0.166667
	maker-ANCCEYDFT_Contig458-pred_gff_snap-gene-1.19-mRNA-1	0	ko:K01648		maker-ANCCEYDFT_Contig479-pred_gff_snap-gene-0.5-mRNA-1	0	ko:K01870		K17725	6	7		533	Glycosaminoglycan biosynthesis - keratan sulfate	Glycan biosynthesis and metabolism	Metabolism	3	2	7	8	-1	-0.333333	1	0.142857
	maker-ANCCEYDFT_Contig46-pred_gff_snap-gene-2.9-mRNA-1	0	ko:K11262		maker-ANCCEYDFT_Contig48-pred_gff_fgenesh-gene-5.3-mRNA-1	0	ko:K04498		K03183	1	1		940	Phenylpropanoid biosynthesis	Biosynthesis of other secondary metabolites	Metabolism	4	3	9	10	-1	-0.25	1	0.111111
	maker-ANCCEYDFT_Contig464-pred_gff_snap-gene-1.9-mRNA-1	0	ko:K06669		maker-ANCCEYDFT_Contig484-pred_gff_snap-gene-1.12-mRNA-1	0	ko:K11801		K12867	12	15		903	Limonene and pinene degradation	Metabolism of terpenoids and polyketides	Metabolism	3	2	9	10	-1	-0.333333	1	0.111111
	maker-ANCCEYDFT_Contig465-pred_gff_snap-gene-0.19-mRNA-1	0	ko:K12396		maker-ANCCEYDFT_Contig487-pred_gff_snap-gene-0.17-mRNA-1	0	ko:K08473		K13866	4	5		100	Steroid biosynthesis	Lipid metabolism	Metabolism	6	5	15	16	-1	-0.166667	1	0.0666667
	maker-ANCCEYDFT_Contig47-pred_gff_snap-gene-2.14-mRNA-1	0	ko:K00901		maker-ANCCEYDFT_Contig490-pred_gff_snap-gene-0.17-mRNA-1	0	ko:K02154		K14211	1	2		360	Phenylalanine metabolism	Amino acid metabolism	Metabolism	17	15	40	41	-2	-0.117647	1	0.025
	maker-ANCCEYDFT_Contig477-pred_gff_snap-gene-0.12-mRNA-1	0	ko:K05658		maker-ANCCEYDFT_Contig5-pred_gff_snap-gene-6.24-mRNA-1	0	ko:K06114		K08488	3	3		400	Phenylalanine, tyrosine and tryptophan biosynthesis	Amino acid metabolism	Metabolism	7	9	16	16	2	0.285714	0	0
	maker-ANCCEYDFT_Contig479-pred_gff_snap-gene-0.16-mRNA-1	0	ko:K01469		maker-ANCCEYDFT_Contig502-pred_gff_snap-gene-0.11-mRNA-1	0	ko:K11997		K09512	7	9		550	Peptidoglycan biosynthesis	Glycan biosynthesis and metabolism	Metabolism	5	6	8	8	1	0.2	0	0
	maker-ANCCEYDFT_Contig479-pred_gff_snap-gene-0.5-mRNA-1	0	ko:K01870		maker-ANCCEYDFT_Contig510-pred_gff_snap-gene-0.28-mRNA-1	0	ko:K06115		K06240	8	15		290	Valine, leucine and isoleucine biosynthesis	Amino acid metabolism	Metabolism	5	5	14	14	0	0	0	0
	maker-ANCCEYDFT_Contig48-pred_gff_fgenesh-gene-5.3-mRNA-1	0	ko:K04498		maker-ANCCEYDFT_Contig515-pred_gff_snap-gene-0.19-mRNA-1	0	ko:K00281		K09330	3	3		401	Novobiocin biosynthesis	Biosynthesis of other secondary metabolites	Metabolism	2	2	5	5	0	0	0	0
	maker-ANCCEYDFT_Contig484-pred_gff_snap-gene-1.12-mRNA-1	0	ko:K11801		maker-ANCCEYDFT_Contig538-pred_gff_fgenesh-gene-1.3-mRNA-1	0	ko:K08473		K11806	3	4		232	Caffeine metabolism	Biosynthesis of other secondary metabolites	Metabolism	1	1	3	3	0	0	0	0
	maker-ANCCEYDFT_Contig487-pred_gff_snap-gene-0.17-mRNA-1	0	ko:K08473		maker-ANCCEYDFT_Contig54-pred_gff_fgenesh-gene-2.3-mRNA-1	0	ko:K05700		K15014	6	9		945	Stilbenoid, diarylheptanoid and gingerol biosynthesis	Biosynthesis of other secondary metabolites	Metabolism	1	1	2	2	0	0	0	0
	maker-ANCCEYDFT_Contig490-pred_gff_snap-gene-0.17-mRNA-1	0	ko:K02154		maker-ANCCEYDFT_Contig54-pred_gff_snap-gene-5.4-mRNA-1	0	ko:K00106		K02943	6	8		944	Flavone and flavonol biosynthesis	Biosynthesis of other secondary metabolites	Metabolism	1	1	1	1	0	0	0	0
	maker-ANCCEYDFT_Contig497-pred_gff_snap-gene-1.12-mRNA-1	0	ko:K01874		maker-ANCCEYDFT_Contig541-pred_gff_snap-gene-0.16-mRNA-1	0	ko:K12619		K14785	5	6		2030	Bacterial chemotaxis	Cell motility	Cellular Processes	1	1	1	1	0	0	0	0
	maker-ANCCEYDFT_Contig497-pred_gff_snap-gene-1.8-mRNA-1	0	ko:K05702		maker-ANCCEYDFT_Contig543-pred_gff_snap-gene-0.37-mRNA-1	0	ko:K12874		K14007	2	6		4975	Fat digestion and absorption	Digestive system	Organismal Systems	7	7	27	27	0	0	0	0
	maker-ANCCEYDFT_Contig5-augustus-gene-6.30-mRNA-1	0	ko:K06114		maker-ANCCEYDFT_Contig545-pred_gff_snap-gene-0.15-mRNA-1	0	ko:K15700		K05208	11	12		312	beta-Lactam resistance	Drug resistance	Human Diseases	3	3	3	3	0	0	0	0
	maker-ANCCEYDFT_Contig505-pred_gff_snap-gene-0.15-mRNA-1	0	ko:K05313		maker-ANCCEYDFT_Contig546-pred_gff_fgenesh-gene-0.3-mRNA-1	0	ko:K17497		K00685	3	3		1220	Degradation of aromatic compounds	Global and overview maps	Metabolism	2	2	9	9	0	0	0	0
	maker-ANCCEYDFT_Contig510-pred_gff_snap-gene-0.28-mRNA-1	0	ko:K06115		maker-ANCCEYDFT_Contig549-augustus-gene-0.41-mRNA-1	0	ko:K08473		K04077	4	5		120	Primary bile acid biosynthesis	Lipid metabolism	Metabolism	5	5	34	34	0	0	0	0
	maker-ANCCEYDFT_Contig515-pred_gff_snap-gene-0.19-mRNA-1	0	ko:K00281		maker-ANCCEYDFT_Contig553-pred_gff_snap-gene-0.5-mRNA-1	0	ko:K01958		K14787	5	6		73	Cutin, suberine and wax biosynthesis	Lipid metabolism	Metabolism	1	1	1	1	0	0	0	0
	maker-ANCCEYDFT_Contig54-pred_gff_fgenesh-gene-2.3-mRNA-1	0	ko:K05700		maker-ANCCEYDFT_Contig56-pred_gff_snap-gene-3.16-mRNA-1	0	ko:K03135		K03773	1	1		2060	Phosphotransferase system (PTS)	Membrane transport	Environmental Information Processing	1	1	1	1	0	0	0	0
	maker-ANCCEYDFT_Contig54-pred_gff_snap-gene-5.4-mRNA-1	0	ko:K00106		maker-ANCCEYDFT_Contig563-pred_gff_snap-gene-0.28-mRNA-1	0	ko:K11426		K00323	3	4		440	Phosphonate and phosphinate metabolism	Metabolism of other amino acids	Metabolism	4	4	16	16	0	0	0	0
	maker-ANCCEYDFT_Contig545-pred_gff_snap-gene-0.15-mRNA-1	0	ko:K15700		maker-ANCCEYDFT_Contig563-pred_gff_snap-gene-0.38-mRNA-1	0	ko:K14676		K08860	9	8		471	D-Glutamine and D-glutamate metabolism	Metabolism of other amino acids	Metabolism	3	3	16	16	0	0	0	0
	maker-ANCCEYDFT_Contig546-pred_gff_fgenesh-gene-0.3-mRNA-1	0	ko:K17497		maker-ANCCEYDFT_Contig568-pred_gff_snap-gene-0.16-mRNA-1	0	ko:K09212		K05692	13	15		1055	Biosynthesis of vancomycin group antibiotics	Metabolism of terpenoids and polyketides	Metabolism	1	1	5	5	0	0	0	0
	maker-ANCCEYDFT_Contig549-augustus-gene-0.39-mRNA-1	0	ko:K08473		maker-ANCCEYDFT_Contig576-pred_gff_snap-gene-0.14-mRNA-1	0	ko:K16796		K07189	2	2		908	Zeatin biosynthesis	Metabolism of terpenoids and polyketides	Metabolism	1	1	2	2	0	0	0	0
	maker-ANCCEYDFT_Contig553-pred_gff_snap-gene-0.5-mRNA-1	0	ko:K01958		maker-ANCCEYDFT_Contig583-pred_gff_snap-gene-0.23-mRNA-1	0	ko:K01507		K16474	11	11		626	Naphthalene degradation	Xenobiotics biodegradation and metabolism	Metabolism	2	2	9	9	0	0	0	0
	maker-ANCCEYDFT_Contig56-pred_gff_snap-gene-0.11-mRNA-1	0	ko:K06641		maker-ANCCEYDFT_Contig584-pred_gff_snap-gene-0.30-mRNA-1	0	ko:K17339		K01081	12	13		624	Polycyclic aromatic hydrocarbon degradation	Xenobiotics biodegradation and metabolism	Metabolism	2	2	3	3	0	0	0	0
	maker-ANCCEYDFT_Contig56-pred_gff_snap-gene-3.16-mRNA-1	0	ko:K03135		maker-ANCCEYDFT_Contig59-pred_gff_snap-gene-0.11-mRNA-1	0	ko:K10359		K11838	2	3		361	Chlorocyclohexane and chlorobenzene degradation	Xenobiotics biodegradation and metabolism	Metabolism	1	1	1	1	0	0	0	0
	maker-ANCCEYDFT_Contig563-pred_gff_snap-gene-0.28-mRNA-1	0	ko:K11426		maker-ANCCEYDFT_Contig59-pred_gff_snap-gene-3.12-mRNA-1	0	ko:K08765		K01431	9	8		4626	Plant-pathogen interaction	Environmental adaptation	Organismal Systems	10	9	34	34	-1	-0.1	0	0
	maker-ANCCEYDFT_Contig563-pred_gff_snap-gene-0.38-mRNA-1	0	ko:K14676		maker-ANCCEYDFT_Contig597-pred_gff_fgenesh-gene-0.10-mRNA-1	0	ko:K10413		K10352	132	134		4320	Dorso-ventral axis formation	Development	Organismal Systems	13	13	43	42	0	0	-1	-0.0232558
	maker-ANCCEYDFT_Contig59-pred_gff_snap-gene-0.11-mRNA-1	0	ko:K10359		maker-ANCCEYDFT_Contig6-pred_gff_fgenesh-gene-4.8-mRNA-1	0	ko:K08473		K03028	5	5		300	Lysine biosynthesis	Amino acid metabolism	Metabolism	4	4	9	8	0	0	-1	-0.111111
	maker-ANCCEYDFT_Contig59-pred_gff_snap-gene-3.12-mRNA-1	0	ko:K08765		maker-ANCCEYDFT_Contig6-pred_gff_snap-gene-10.21-mRNA-1	0	ko:K00698		K15193	6	9		362	Benzoate degradation	Xenobiotics biodegradation and metabolism	Metabolism	7	6	19	18	-1	-0.142857	-1	-0.0526316
	maker-ANCCEYDFT_Contig597-pred_gff_snap-gene-0.18-mRNA-1	0	ko:K10413		maker-ANCCEYDFT_Contig6-pred_gff_snap-gene-2.8-mRNA-1	0	ko:K17926		K16197	4	5		72	Synthesis and degradation of ketone bodies	Lipid metabolism	Metabolism	5	4	5	4	-1	-0.2	-1	-0.2
	maker-ANCCEYDFT_Contig612-pred_gff_snap-gene-0.19-mRNA-1	0	ko:K14951		maker-ANCCEYDFT_Contig6-pred_gff_snap-gene-4.11-mRNA-1	0	ko:K03028		K14454	2	2		281	Geraniol degradation	Metabolism of terpenoids and polyketides	Metabolism	4	3	5	4	-1	-0.25	-1	-0.2
	maker-ANCCEYDFT_Contig616-pred_gff_snap-gene-0.11-mRNA-1	0	ko:K12854		maker-ANCCEYDFT_Contig6-pred_gff_snap-gene-4.18-mRNA-1	0	ko:K00910		K16175	1	1		660	C5-Branched dibasic acid metabolism	Carbohydrate metabolism	Metabolism	2	1	2	1	-1	-0.5	-1	-0.5
	maker-ANCCEYDFT_Contig62-pred_gff_snap-gene-3.6-mRNA-1	0	ko:K14445		maker-ANCCEYDFT_Contig612-pred_gff_snap-gene-0.19-mRNA-1	0	ko:K14951		K00476	2	4		2040	Flagellar assembly	Cell motility	Cellular Processes	1	0	1	0	-1	-1	-1	-1
	maker-ANCCEYDFT_Contig629-pred_gff_snap-gene-0.11-mRNA-1	0	ko:K06636		maker-ANCCEYDFT_Contig616-pred_gff_snap-gene-0.11-mRNA-1	0	ko:K12854		K09855	7	8		4013	MAPK signaling pathway - fly	Signal transduction	Environmental Information Processing	10	10	32	30	0	0	-2	-0.0625
	maker-ANCCEYDFT_Contig638-pred_gff_snap-gene-0.8-mRNA-1	0	ko:K00820		maker-ANCCEYDFT_Contig62-pred_gff_snap-gene-3.6-mRNA-1	0	ko:K14445		K09786	1	1		627	Aminobenzoate degradation	Xenobiotics biodegradation and metabolism	Metabolism	11	10	28	26	-1	-0.0909091	-2	-0.0714286
	maker-ANCCEYDFT_Contig639-pred_gff_fgenesh-gene-0.2-mRNA-1	0	ko:K00720		maker-ANCCEYDFT_Contig629-pred_gff_snap-gene-0.11-mRNA-1	0	ko:K06636		K17946	6	7		930	Caprolactam degradation	Xenobiotics biodegradation and metabolism	Metabolism	4	3	12	9	-1	-0.25	-3	-0.25
	maker-ANCCEYDFT_Contig64-pred_gff_snap-gene-3.11-mRNA-1	0	ko:K03635		maker-ANCCEYDFT_Contig638-pred_gff_snap-gene-0.8-mRNA-1	0	ko:K00820		K14453	13	15		650	Butanoate metabolism	Carbohydrate metabolism	Metabolism	17	15	40	34	-2	-0.117647	-6	-0.15
	maker-ANCCEYDFT_Contig64-pred_gff_snap-gene-4.20-mRNA-1	0	ko:K03018		maker-ANCCEYDFT_Contig639-pred_gff_fgenesh-gene-0.2-mRNA-1	0	ko:K00720		K08790	6	6
	maker-ANCCEYDFT_Contig64-pred_gff_snap-gene-6.14-mRNA-1	0	ko:K15028		maker-ANCCEYDFT_Contig64-pred_gff_snap-gene-3.11-mRNA-1	0	ko:K03635		K08826	2	4
	maker-ANCCEYDFT_Contig65-pred_gff_fgenesh-gene-6.3-mRNA-1	0	ko:K12856		maker-ANCCEYDFT_Contig64-pred_gff_snap-gene-4.20-mRNA-1	0	ko:K03018		K12405	6	8
	maker-ANCCEYDFT_Contig662-pred_gff_snap-gene-0.22-mRNA-1	0	ko:K08018		maker-ANCCEYDFT_Contig64-pred_gff_snap-gene-6.14-mRNA-1	0	ko:K15028		K08745	3	4
	maker-ANCCEYDFT_Contig664-pred_gff_snap-gene-0.6-mRNA-1	0	ko:K06063		maker-ANCCEYDFT_Contig65-pred_gff_fgenesh-gene-6.3-mRNA-1	0	ko:K12856		K09580	5	7
	maker-ANCCEYDFT_Contig67-augustus-gene-5.27-mRNA-1	0	ko:K00164		maker-ANCCEYDFT_Contig662-pred_gff_snap-gene-0.22-mRNA-1	0	ko:K08018		K00850	4	4
	maker-ANCCEYDFT_Contig67-pred_gff_snap-gene-5.26-mRNA-1	0	ko:K13177		maker-ANCCEYDFT_Contig664-pred_gff_snap-gene-0.6-mRNA-1	0	ko:K06063		K12404	5	6
	maker-ANCCEYDFT_Contig69-pred_gff_snap-gene-6.32-mRNA-1	0	ko:K03254		maker-ANCCEYDFT_Contig669-pred_gff_snap-gene-0.12-mRNA-1	0	ko:K01539		K08815	16	16
	maker-ANCCEYDFT_Contig69-pred_gff_snap-gene-6.41-mRNA-1	0	ko:K14802		maker-ANCCEYDFT_Contig67-augustus-gene-5.27-mRNA-1	0	ko:K00164		K15294	3	3
	maker-ANCCEYDFT_Contig7-pred_gff_snap-gene-9.13-mRNA-1	0	ko:K16717		maker-ANCCEYDFT_Contig67-pred_gff_snap-gene-5.26-mRNA-1	0	ko:K13177		K01230	11	15
	maker-ANCCEYDFT_Contig71-pred_gff_snap-gene-4.7-mRNA-1	0	ko:K13345		maker-ANCCEYDFT_Contig673-pred_gff_snap-gene-0.30-mRNA-1	0	ko:K14950		K03022	1	2
	maker-ANCCEYDFT_Contig710-pred_gff_snap-gene-0.26-mRNA-1	0	ko:K06820		maker-ANCCEYDFT_Contig69-pred_gff_snap-gene-6.32-mRNA-1	0	ko:K03254		K08701	12	15
	maker-ANCCEYDFT_Contig714-pred_gff_snap-gene-0.19-mRNA-1	0	ko:K11124		maker-ANCCEYDFT_Contig69-pred_gff_snap-gene-6.41-mRNA-1	0	ko:K14802		K05323	24	23
	maker-ANCCEYDFT_Contig715-pred_gff_snap-gene-0.7-mRNA-1	0	ko:K13100		maker-ANCCEYDFT_Contig7-pred_gff_snap-gene-9.13-mRNA-1	0	ko:K16717		K06532	1	3
	maker-ANCCEYDFT_Contig72-pred_gff_snap-gene-3.3-mRNA-1	0	ko:K12813		maker-ANCCEYDFT_Contig71-pred_gff_snap-gene-4.7-mRNA-1	0	ko:K13345		K10949	6	9
	maker-ANCCEYDFT_Contig73-pred_gff_snap-gene-4.29-mRNA-1	0	ko:K08473		maker-ANCCEYDFT_Contig710-pred_gff_snap-gene-0.26-mRNA-1	0	ko:K06820		K04536	11	13
	maker-ANCCEYDFT_Contig733-pred_gff_snap-gene-0.7-mRNA-1	0	ko:K06672		maker-ANCCEYDFT_Contig714-pred_gff_snap-gene-0.19-mRNA-1	0	ko:K11124		K11787	6	8
	maker-ANCCEYDFT_Contig777-pred_gff_snap-gene-0.21-mRNA-1	0	ko:K09397		maker-ANCCEYDFT_Contig715-pred_gff_snap-gene-0.7-mRNA-1	0	ko:K13100		K16336	5	5
	maker-ANCCEYDFT_Contig781-pred_gff_snap-gene-0.17-mRNA-1	0	ko:K03254		maker-ANCCEYDFT_Contig72-pred_gff_snap-gene-3.3-mRNA-1	0	ko:K12813		K01556	1	1
	maker-ANCCEYDFT_Contig787-pred_gff_snap-gene-0.7-mRNA-1	0	ko:K02968		maker-ANCCEYDFT_Contig73-pred_gff_snap-gene-4.29-mRNA-1	0	ko:K08473		K00939	15	14
	maker-ANCCEYDFT_Contig8-pred_gff_snap-gene-8.28-mRNA-1	0	ko:K10352		maker-ANCCEYDFT_Contig733-pred_gff_snap-gene-0.7-mRNA-1	0	ko:K06672		K04705	3	3
	maker-ANCCEYDFT_Contig815-pred_gff_snap-gene-0.3-mRNA-1	0	ko:K09569		maker-ANCCEYDFT_Contig777-pred_gff_snap-gene-0.21-mRNA-1	0	ko:K09397		K15137	4	6
	maker-ANCCEYDFT_Contig819-pred_gff_snap-gene-0.5-mRNA-1	0	ko:K09487		maker-ANCCEYDFT_Contig78-pred_gff_snap-gene-4.5-mRNA-1	0	ko:K01885		K09267	7	6
	maker-ANCCEYDFT_Contig828-pred_gff_snap-gene-0.15-mRNA-1	0	ko:K11643		maker-ANCCEYDFT_Contig781-pred_gff_snap-gene-0.17-mRNA-1	0	ko:K03254		K14960	1	2
	maker-ANCCEYDFT_Contig83-pred_gff_snap-gene-1.8-mRNA-1	0	ko:K15979		maker-ANCCEYDFT_Contig787-augustus-gene-0.29-mRNA-1	0	ko:K02327		K05542	5	8
	maker-ANCCEYDFT_Contig84-pred_gff_fgenesh-gene-2.3-mRNA-1	0	ko:K05656		maker-ANCCEYDFT_Contig8-pred_gff_snap-gene-8.28-mRNA-1	0	ko:K10352		K18041	5	5
	maker-ANCCEYDFT_Contig84-pred_gff_snap-gene-1.6-mRNA-1	0	ko:K12199		maker-ANCCEYDFT_Contig81-augustus-gene-3.34-mRNA-1	0	ko:K13711		K15180	2	2
	maker-ANCCEYDFT_Contig86-pred_gff_snap-gene-1.3-mRNA-1	0	ko:K00627		maker-ANCCEYDFT_Contig819-pred_gff_snap-gene-0.5-mRNA-1	0	ko:K09487		K05330	10	11
	maker-ANCCEYDFT_Contig86-pred_gff_snap-gene-3.9-mRNA-1	0	ko:K17302		maker-ANCCEYDFT_Contig828-pred_gff_fgenesh-gene-0.1-mRNA-1	0	ko:K11643		K09215	8	7
	maker-ANCCEYDFT_Contig871-pred_gff_snap-gene-0.6-mRNA-1	0	ko:K08473		maker-ANCCEYDFT_Contig83-pred_gff_fgenesh-gene-1.0-mRNA-1	0	ko:K15979		K17979	1	1
	maker-ANCCEYDFT_Contig888-pred_gff_snap-gene-0.26-mRNA-1	0	ko:K10843		maker-ANCCEYDFT_Contig84-pred_gff_fgenesh-gene-2.3-mRNA-1	0	ko:K05656		K02732	3	3
	maker-ANCCEYDFT_Contig9-pred_gff_snap-gene-4.20-mRNA-1	0	ko:K12200		maker-ANCCEYDFT_Contig84-pred_gff_snap-gene-1.6-mRNA-1	0	ko:K12199		K00699	33	42
	maker-ANCCEYDFT_Contig9-pred_gff_snap-gene-9.13-mRNA-1	0	ko:K06225		maker-ANCCEYDFT_Contig86-pred_gff_snap-gene-1.3-mRNA-1	0	ko:K00627		K01363	67	70
	maker-ANCCEYDFT_Contig91-pred_gff_snap-gene-0.9-mRNA-1	0	ko:K01872		maker-ANCCEYDFT_Contig86-pred_gff_snap-gene-3.9-mRNA-1	0	ko:K17302		K07297	21	21
	maker-ANCCEYDFT_Contig912-pred_gff_snap-gene-0.7-mRNA-1	0	ko:K03083		maker-ANCCEYDFT_Contig87-pred_gff_snap-gene-1.19-mRNA-1	0	ko:K08253		K05677	5	4
	maker-ANCCEYDFT_Contig913-pred_gff_snap-gene-0.9-mRNA-1	0	ko:K08473		maker-ANCCEYDFT_Contig88-pred_gff_snap-gene-4.3-mRNA-1	0	ko:K02880		K04510	3	4
	maker-ANCCEYDFT_Contig92-pred_gff_snap-gene-0.11-mRNA-1	0	ko:K15901		maker-ANCCEYDFT_Contig88-pred_gff_snap-gene-5.31-mRNA-1	0	ko:K15176		K10807	1	2
	maker-ANCCEYDFT_Contig926-pred_gff_snap-gene-0.4-mRNA-1	0	ko:K04373		maker-ANCCEYDFT_Contig888-pred_gff_snap-gene-0.26-mRNA-1	0	ko:K10843		K14354	5	6
	maker-ANCCEYDFT_Contig94-pred_gff_snap-gene-1.13-mRNA-1	0	ko:K06115		maker-ANCCEYDFT_Contig9-pred_gff_snap-gene-4.20-mRNA-1	0	ko:K12200		K05322	13	16
	maker-ANCCEYDFT_Contig94-pred_gff_snap-gene-5.18-mRNA-1	0	ko:K05699		maker-ANCCEYDFT_Contig9-pred_gff_snap-gene-9.13-mRNA-1	0	ko:K06225		K03135	12	13
	maker-ANCCEYDFT_Contig944-pred_gff_fgenesh-gene-0.0-mRNA-1	0	ko:K12818		maker-ANCCEYDFT_Contig91-pred_gff_snap-gene-0.18-mRNA-1	0	ko:K01872		K08709	1	1
	maker-ANCCEYDFT_Contig95-pred_gff_snap-gene-5.25-mRNA-1	0	ko:K08796		maker-ANCCEYDFT_Contig912-pred_gff_snap-gene-0.7-mRNA-1	0	ko:K03083		K12462	2	4
	maker-ANCCEYDFT_Contig954-pred_gff_snap-gene-0.14-mRNA-1	0	ko:K17501		maker-ANCCEYDFT_Contig913-pred_gff_snap-gene-0.9-mRNA-1	0	ko:K08473		K12822	8	10
	maker-ANCCEYDFT_Contig975-pred_gff_snap-gene-0.12-mRNA-1	0	ko:K10693		maker-ANCCEYDFT_Contig92-augustus-gene-0.19-mRNA-1	0	ko:K15901		K07843	1	1
	maker-ANCCEYDFT_Contig98-pred_gff_fgenesh-gene-2.1-mRNA-1	0	ko:K16507		maker-ANCCEYDFT_Contig926-pred_gff_snap-gene-0.4-mRNA-1	0	ko:K04373		K17576	3	3
	maker-ANCCEYDFT_Contig99-pred_gff_snap-gene-5.30-mRNA-1	0	ko:K14427		maker-ANCCEYDFT_Contig94-pred_gff_snap-gene-1.13-mRNA-1	0	ko:K06115		K11426	13	14
	maker-ANCCEYDFT_Contig992-pred_gff_snap-gene-0.5-mRNA-1	0	ko:K03030		maker-ANCCEYDFT_Contig94-pred_gff_snap-gene-5.18-mRNA-1	0	ko:K05699		K00934	6	8
	maker-ANCCEYDFT_Contig19-pred_gff_snap-gene-2.9-mRNA-1	7.3e-301	ko:K14322		maker-ANCCEYDFT_Contig944-pred_gff_fgenesh-gene-0.0-mRNA-1	0	ko:K12818		K09352	7	9
	maker-ANCCEYDFT_Contig822-pred_gff_snap-gene-0.8-mRNA-1	6e-300	ko:K03099		maker-ANCCEYDFT_Contig95-pred_gff_snap-gene-5.25-mRNA-1	0	ko:K08796		K06528	3	5
	maker-ANCCEYDFT_Contig151-pred_gff_snap-gene-3.8-mRNA-1	1.2e-298	ko:K10360		maker-ANCCEYDFT_Contig954-pred_gff_snap-gene-0.14-mRNA-1	0	ko:K17501		K03236	2	2
	maker-ANCCEYDFT_Contig401-pred_gff_snap-gene-1.9-mRNA-1	1.4e-298	ko:K02272		maker-ANCCEYDFT_Contig975-pred_gff_snap-gene-0.12-mRNA-1	0	ko:K10693		K03031	11	14
	maker-ANCCEYDFT_Contig2303-pred_gff_fgenesh-gene-0.0-mRNA-1	2.3e-298	ko:K01156		maker-ANCCEYDFT_Contig98-pred_gff_fgenesh-gene-2.1-mRNA-1	0	ko:K16507		K04453	6	5
	maker-ANCCEYDFT_Contig303-pred_gff_snap-gene-0.12-mRNA-1	1.3e-297	ko:K01360		maker-ANCCEYDFT_Contig99-pred_gff_snap-gene-5.30-mRNA-1	0	ko:K14427		K02883	1	1
	maker-ANCCEYDFT_Contig169-pred_gff_snap-gene-4.16-mRNA-1	1.1e-296	ko:K05658		maker-ANCCEYDFT_Contig992-pred_gff_snap-gene-0.5-mRNA-1	0	ko:K03030		K00856	4	5
	maker-ANCCEYDFT_Contig390-pred_gff_snap-gene-1.11-mRNA-1	1.9e-296	ko:K08293		maker-ANCCEYDFT_Contig19-pred_gff_snap-gene-2.9-mRNA-1	7.3e-301	ko:K14322		K15901	3	6
	maker-ANCCEYDFT_Contig333-pred_gff_snap-gene-2.21-mRNA-1	2.3e-296	ko:K03009		maker-ANCCEYDFT_Contig89-pred_gff_snap-gene-1.4-mRNA-1	5.9e-300	ko:K14307		K15687	2	1
	maker-ANCCEYDFT_Contig472-pred_gff_snap-gene-0.18-mRNA-1	1.7e-295	ko:K17926		maker-ANCCEYDFT_Contig822-pred_gff_snap-gene-0.8-mRNA-1	6e-300	ko:K03099		K16602	5	5
	maker-ANCCEYDFT_Contig415-pred_gff_snap-gene-0.10-mRNA-1	7.2e-295	ko:K05012		maker-ANCCEYDFT_Contig151-pred_gff_snap-gene-3.8-mRNA-1	1.2e-298	ko:K10360		K12881	7	8
	maker-ANCCEYDFT_Contig50-pred_gff_snap-gene-0.11-mRNA-1	8.3e-294	ko:K13117		maker-ANCCEYDFT_Contig401-pred_gff_snap-gene-1.9-mRNA-1	1.4e-298	ko:K02272		K15448	1	1
	maker-ANCCEYDFT_Contig118-pred_gff_snap-gene-5.7-mRNA-1	1.2e-292	ko:K02355		maker-ANCCEYDFT_Contig2303-pred_gff_fgenesh-gene-0.0-mRNA-1	2.3e-298	ko:K01156		K12165	4	4
	maker-ANCCEYDFT_Contig116-pred_gff_snap-gene-1.20-mRNA-1	8.5e-292	ko:K10588		maker-ANCCEYDFT_Contig303-pred_gff_snap-gene-0.12-mRNA-1	1.3e-297	ko:K01360		K09518	9	10
	maker-ANCCEYDFT_Contig16-augustus-gene-6.29-mRNA-1	1.8e-291	ko:K00234		maker-ANCCEYDFT_Contig76-augustus-gene-1.33-mRNA-1	1.3e-297	ko:K02145		K17777	3	2
	maker-ANCCEYDFT_Contig238-pred_gff_snap-gene-2.13-mRNA-1	6e-291	ko:K04079		maker-ANCCEYDFT_Contig101-pred_gff_snap-gene-3.15-mRNA-1	4.1e-297	ko:K03243		K09537	3	7
	maker-ANCCEYDFT_Contig590-pred_gff_snap-gene-0.10-mRNA-1	6.1e-290	ko:K04514		maker-ANCCEYDFT_Contig110-pred_gff_snap-gene-5.3-mRNA-1	8.9e-297	ko:K14792		K05125	5	5
	maker-ANCCEYDFT_Contig405-pred_gff_snap-gene-1.19-mRNA-1	7.4e-290	ko:K14676		maker-ANCCEYDFT_Contig169-pred_gff_snap-gene-4.16-mRNA-1	1.1e-296	ko:K05658		K01800	7	8
	maker-ANCCEYDFT_Contig180-pred_gff_snap-gene-3.25-mRNA-1	1.4e-289	ko:K12231		maker-ANCCEYDFT_Contig390-pred_gff_snap-gene-1.11-mRNA-1	1.9e-296	ko:K08293		K03783	5	6
	maker-ANCCEYDFT_Contig58-pred_gff_snap-gene-4.18-mRNA-1	4.9e-289	ko:K01769		maker-ANCCEYDFT_Contig333-pred_gff_snap-gene-2.21-mRNA-1	2.3e-296	ko:K03009		K07515	7	5
	maker-ANCCEYDFT_Contig173-pred_gff_snap-gene-2.12-mRNA-1	1e-288	ko:K10589		maker-ANCCEYDFT_Contig1395-pred_gff_snap-gene-0.1-mRNA-1	5.3e-296	ko:K03250		K17503	2	2
	maker-ANCCEYDFT_Contig187-pred_gff_snap-gene-3.18-mRNA-1	2.7e-288	ko:K12323		maker-ANCCEYDFT_Contig472-pred_gff_snap-gene-0.18-mRNA-1	1.7e-295	ko:K17926		K00710	22	26
	maker-ANCCEYDFT_Contig256-pred_gff_snap-gene-0.12-mRNA-1	2.7e-288	ko:K14434		maker-ANCCEYDFT_Contig221-pred_gff_snap-gene-1.20-mRNA-1	6.7e-295	ko:K02541		K00966	3	3
	maker-ANCCEYDFT_Contig60-pred_gff_snap-gene-1.10-mRNA-1	5.6e-288	ko:K05011		maker-ANCCEYDFT_Contig415-pred_gff_snap-gene-0.10-mRNA-1	7.2e-295	ko:K05012		K07375	20	24
	maker-ANCCEYDFT_Contig287-pred_gff_snap-gene-1.7-mRNA-1	2.4e-287	ko:K07515		maker-ANCCEYDFT_Contig50-pred_gff_snap-gene-0.11-mRNA-1	8.3e-294	ko:K13117		K18024	2	2
	maker-ANCCEYDFT_Contig64-pred_gff_snap-gene-3.12-mRNA-1	3.1e-287	ko:K01280		maker-ANCCEYDFT_Contig44-augustus-gene-7.46-mRNA-1	7.4e-293	ko:K09324		K14327	6	6
	maker-ANCCEYDFT_Contig60-pred_gff_fgenesh-gene-3.0-mRNA-1	8.2e-287	ko:K03353		maker-ANCCEYDFT_Contig118-pred_gff_snap-gene-5.7-mRNA-1	1.2e-292	ko:K02355		K14210	1	1
	maker-ANCCEYDFT_Contig846-pred_gff_snap-gene-0.8-mRNA-1	1.8e-286	ko:K11789		maker-ANCCEYDFT_Contig584-pred_gff_snap-gene-0.12-mRNA-1	2.7e-292	ko:K17553		K09569	4	5
	maker-ANCCEYDFT_Contig180-pred_gff_snap-gene-0.9-mRNA-1	2.2e-286	ko:K12826		maker-ANCCEYDFT_Contig997-pred_gff_snap-gene-0.9-mRNA-1	4.1e-292	ko:K12879		K07750	2	1
	maker-ANCCEYDFT_Contig177-pred_gff_snap-gene-4.22-mRNA-1	5.8e-286	ko:K00693		maker-ANCCEYDFT_Contig116-pred_gff_snap-gene-1.20-mRNA-1	8.5e-292	ko:K10588		K11433	50	53
	maker-ANCCEYDFT_Contig47-pred_gff_snap-gene-0.5-mRNA-1	6.7e-285	ko:K15105		maker-ANCCEYDFT_Contig16-augustus-gene-6.32-mRNA-1	1.8e-291	ko:K00234		K00763	2	3
	maker-ANCCEYDFT_Contig651-pred_gff_fgenesh-gene-0.3-mRNA-1	3.2e-283	ko:K08789		maker-ANCCEYDFT_Contig77-pred_gff_fgenesh-gene-3.3-mRNA-1	2.9e-291	ko:K01047		K09648	1	2
	maker-ANCCEYDFT_Contig287-pred_gff_snap-gene-1.6-mRNA-1	3.3e-283	ko:K07515		maker-ANCCEYDFT_Contig238-pred_gff_snap-gene-2.13-mRNA-1	6e-291	ko:K04079		K10690	1	1
	maker-ANCCEYDFT_Contig31-pred_gff_snap-gene-4.17-mRNA-1	4.2e-283	ko:K01883		maker-ANCCEYDFT_Contig28-augustus-gene-7.31-mRNA-1	1.2e-290	ko:K06233		K12871	4	5
	maker-ANCCEYDFT_Contig149-pred_gff_fgenesh-gene-2.5-mRNA-1	3.8e-282	ko:K10396		maker-ANCCEYDFT_Contig112-augustus-gene-5.23-mRNA-1	3.3e-290	ko:K10380		K07915	4	3
	maker-ANCCEYDFT_Contig391-pred_gff_snap-gene-1.11-mRNA-1	1e-281	ko:K01596		maker-ANCCEYDFT_Contig59-pred_gff_snap-gene-6.29-mRNA-1	5.4e-290	ko:K14015		K14565	10	11
	maker-ANCCEYDFT_Contig863-pred_gff_snap-gene-0.6-mRNA-1	3.4e-281	ko:K09374		maker-ANCCEYDFT_Contig590-pred_gff_snap-gene-0.10-mRNA-1	6.1e-290	ko:K04514		K12898	3	3
	maker-ANCCEYDFT_Contig869-pred_gff_snap-gene-0.15-mRNA-1	4.9e-281	ko:K03030		maker-ANCCEYDFT_Contig405-pred_gff_snap-gene-1.19-mRNA-1	7.4e-290	ko:K14676		K16831	2	1
	maker-ANCCEYDFT_Contig28-pred_gff_snap-gene-2.9-mRNA-1	7.5e-281	ko:K01175		maker-ANCCEYDFT_Contig359-pred_gff_fgenesh-gene-1.1-mRNA-1	2e-289	ko:K00670		K01593	6	10
	maker-ANCCEYDFT_Contig62-pred_gff_snap-gene-3.17-mRNA-1	1.6e-280	ko:K14445		maker-ANCCEYDFT_Contig987-pred_gff_snap-gene-0.12-mRNA-1	4.8e-289	ko:K00759		K00261	2	3
	maker-ANCCEYDFT_Contig95-pred_gff_snap-gene-0.4-mRNA-1	1.8e-280	ko:K08291		maker-ANCCEYDFT_Contig58-pred_gff_snap-gene-4.18-mRNA-1	4.9e-289	ko:K01769		K10257	4	5
	maker-ANCCEYDFT_Contig220-pred_gff_snap-gene-2.11-mRNA-1	3.9e-280	ko:K00819		maker-ANCCEYDFT_Contig126-pred_gff_snap-gene-3.18-mRNA-1	2.7e-288	ko:K13289		K01099	8	8
	maker-ANCCEYDFT_Contig648-pred_gff_snap-gene-0.10-mRNA-1	8.1e-280	ko:K09267		maker-ANCCEYDFT_Contig187-pred_gff_snap-gene-3.18-mRNA-1	2.7e-288	ko:K12323		K10895	2	2
	maker-ANCCEYDFT_Contig39-pred_gff_snap-gene-1.23-mRNA-1	1.1e-279	ko:K06843		maker-ANCCEYDFT_Contig208-pred_gff_snap-gene-3.31-mRNA-1	2.7e-288	ko:K14539		K03238	2	2
	maker-ANCCEYDFT_Contig198-pred_gff_snap-gene-1.6-mRNA-1	3.5e-279	ko:K06671		maker-ANCCEYDFT_Contig60-pred_gff_snap-gene-1.10-mRNA-1	5.6e-288	ko:K05011		K08202	17	19
	maker-ANCCEYDFT_Contig205-pred_gff_snap-gene-3.26-mRNA-1	3.5e-279	ko:K01537		maker-ANCCEYDFT_Contig64-pred_gff_snap-gene-3.12-mRNA-1	3.1e-287	ko:K01280		K09556	4	4
	maker-ANCCEYDFT_Contig2-pred_gff_fgenesh-gene-0.2-mRNA-1	4.4e-279	ko:K14808		maker-ANCCEYDFT_Contig60-pred_gff_fgenesh-gene-3.0-mRNA-1	8.2e-287	ko:K03353		K02132	1	1
	maker-ANCCEYDFT_Contig104-pred_gff_snap-gene-2.15-mRNA-1	6.2e-279	ko:K13789		maker-ANCCEYDFT_Contig846-pred_gff_snap-gene-0.8-mRNA-1	1.8e-286	ko:K11789		K01251	3	4
	maker-ANCCEYDFT_Contig59-pred_gff_snap-gene-6.55-mRNA-1	1.2e-278	ko:K14015		maker-ANCCEYDFT_Contig180-pred_gff_snap-gene-0.9-mRNA-1	2.2e-286	ko:K12826		K14293	3	6
	maker-ANCCEYDFT_Contig33-pred_gff_snap-gene-6.32-mRNA-1	1.5e-278	ko:K01873		maker-ANCCEYDFT_Contig177-pred_gff_snap-gene-4.22-mRNA-1	5.8e-286	ko:K00693		K09884	18	16
	maker-ANCCEYDFT_Contig189-pred_gff_snap-gene-2.18-mRNA-1	3.1e-278	ko:K16803		maker-ANCCEYDFT_Contig592-augustus-gene-0.51-mRNA-1	9.4e-286	ko:K03934		K16449	11	11
	maker-ANCCEYDFT_Contig1-pred_gff_snap-gene-10.22-mRNA-1	6.9e-278	ko:K05323		maker-ANCCEYDFT_Contig414-pred_gff_snap-gene-0.12-mRNA-1	6e-285	ko:K13162		K12393	8	8
	maker-ANCCEYDFT_Contig340-pred_gff_snap-gene-1.19-mRNA-1	1.4e-277	ko:K11997		maker-ANCCEYDFT_Contig31-pred_gff_snap-gene-4.17-mRNA-1	4.2e-283	ko:K01883		K12830	4	5
	maker-ANCCEYDFT_Contig13-augustus-gene-2.14-mRNA-1	1.7e-277	ko:K11790		maker-ANCCEYDFT_Contig149-pred_gff_fgenesh-gene-2.5-mRNA-1	3.8e-282	ko:K10396		K00744	4	5
	maker-ANCCEYDFT_Contig13-pred_gff_snap-gene-11.24-mRNA-1	6.6e-277	ko:K02144		maker-ANCCEYDFT_Contig391-pred_gff_snap-gene-1.11-mRNA-1	1e-281	ko:K01596		K15032	5	7
	maker-ANCCEYDFT_Contig381-pred_gff_snap-gene-1.33-mRNA-1	9.5e-277	ko:K00700		maker-ANCCEYDFT_Contig863-pred_gff_snap-gene-0.6-mRNA-1	3.4e-281	ko:K09374		K06287	1	1
	maker-ANCCEYDFT_Contig154-pred_gff_snap-gene-4.14-mRNA-1	1.2e-276	ko:K06943		maker-ANCCEYDFT_Contig28-pred_gff_snap-gene-2.9-mRNA-1	7.5e-281	ko:K01175		K04445	3	3
	maker-ANCCEYDFT_Contig169-pred_gff_snap-gene-2.14-mRNA-1	3.2e-276	ko:K03841		maker-ANCCEYDFT_Contig62-pred_gff_snap-gene-3.17-mRNA-1	1.6e-280	ko:K14445		K14564	2	2
	maker-ANCCEYDFT_Contig42-pred_gff_fgenesh-gene-2.0-mRNA-1	3.7e-275	ko:K01231		maker-ANCCEYDFT_Contig95-pred_gff_snap-gene-0.4-mRNA-1	1.8e-280	ko:K08291		K04547	6	6
	maker-ANCCEYDFT_Contig133-pred_gff_snap-gene-4.7-mRNA-1	4.7e-275	ko:K11446		maker-ANCCEYDFT_Contig220-pred_gff_snap-gene-2.11-mRNA-1	3.9e-280	ko:K00819		K01899	3	4
	maker-ANCCEYDFT_Contig388-pred_gff_fgenesh-gene-0.5-mRNA-1	9.8e-275	ko:K08268		maker-ANCCEYDFT_Contig205-pred_gff_snap-gene-3.26-mRNA-1	3.5e-279	ko:K01537		K15208	7	9
	maker-ANCCEYDFT_Contig48-pred_gff_snap-gene-1.3-mRNA-1	1.6e-274	ko:K14558		maker-ANCCEYDFT_Contig350-pred_gff_snap-gene-0.6-mRNA-1	3.5e-279	ko:K12835		K06639	10	15
	maker-ANCCEYDFT_Contig390-pred_gff_snap-gene-1.10-mRNA-1	2e-274	ko:K02961		maker-ANCCEYDFT_Contig2-pred_gff_fgenesh-gene-0.2-mRNA-1	4.4e-279	ko:K14808		K03454	2	3
	maker-ANCCEYDFT_Contig315-pred_gff_snap-gene-0.8-mRNA-1	5.4e-274	ko:K14857		maker-ANCCEYDFT_Contig104-pred_gff_snap-gene-2.15-mRNA-1	6.2e-279	ko:K13789		K14788	3	5
	maker-ANCCEYDFT_Contig32-pred_gff_snap-gene-8.23-mRNA-1	6.9e-274	ko:K10875		maker-ANCCEYDFT_Contig33-pred_gff_snap-gene-6.32-mRNA-1	1.5e-278	ko:K01873		K05038	8	12
	maker-ANCCEYDFT_Contig13-pred_gff_snap-gene-11.28-mRNA-1	9.3e-274	ko:K10649		maker-ANCCEYDFT_Contig1-pred_gff_snap-gene-10.22-mRNA-1	6.9e-278	ko:K05323		K01197	10	9
	maker-ANCCEYDFT_Contig18-pred_gff_snap-gene-11.20-mRNA-1	1.4e-273	ko:K01415		maker-ANCCEYDFT_Contig340-pred_gff_snap-gene-1.19-mRNA-1	1.4e-277	ko:K11997		K09491	1	1
	maker-ANCCEYDFT_Contig105-pred_gff_snap-gene-2.29-mRNA-1	4.9e-273	ko:K13578		maker-ANCCEYDFT_Contig13-augustus-gene-2.15-mRNA-1	1.7e-277	ko:K11790		K02898	3	3
	maker-ANCCEYDFT_Contig22-augustus-gene-0.36-mRNA-1	1e-272	ko:K14825		maker-ANCCEYDFT_Contig99-pred_gff_snap-gene-3.15-mRNA-1	3.9e-277	ko:K13711		K06619	4	4
	maker-ANCCEYDFT_Contig22-pred_gff_snap-gene-2.14-mRNA-1	1e-272	ko:K10591		maker-ANCCEYDFT_Contig13-pred_gff_snap-gene-11.24-mRNA-1	6.6e-277	ko:K02144		K16782	1	1
	maker-ANCCEYDFT_Contig201-pred_gff_snap-gene-1.17-mRNA-1	1.6e-272	ko:K04409		maker-ANCCEYDFT_Contig381-pred_gff_snap-gene-1.33-mRNA-1	9.5e-277	ko:K00700		K03083	5	9
	maker-ANCCEYDFT_Contig108-pred_gff_snap-gene-2.11-mRNA-1	1.7e-272	ko:K01277		maker-ANCCEYDFT_Contig154-pred_gff_snap-gene-4.14-mRNA-1	1.2e-276	ko:K06943		K17759	6	7
	maker-ANCCEYDFT_Contig32-pred_gff_snap-gene-5.14-mRNA-1	4.4e-272	ko:K14824		maker-ANCCEYDFT_Contig169-pred_gff_snap-gene-2.14-mRNA-1	3.2e-276	ko:K03841		K07611	2	2
	maker-ANCCEYDFT_Contig315-pred_gff_snap-gene-1.7-mRNA-1	5.6e-272	ko:K17601		maker-ANCCEYDFT_Contig368-pred_gff_snap-gene-2.13-mRNA-1	1.8e-275	ko:K12598		K02997	6	8
	maker-ANCCEYDFT_Contig157-pred_gff_fgenesh-gene-1.7-mRNA-1	1.1e-271	ko:K01102		maker-ANCCEYDFT_Contig133-pred_gff_snap-gene-4.7-mRNA-1	4.7e-275	ko:K11446		K15116	2	2
	maker-ANCCEYDFT_Contig14-pred_gff_fgenesh-gene-5.1-mRNA-1	3.6e-271	ko:K12353		maker-ANCCEYDFT_Contig388-pred_gff_fgenesh-gene-0.5-mRNA-1	9.8e-275	ko:K08268		K06058	2	1
	maker-ANCCEYDFT_Contig1-pred_gff_snap-gene-20.26-mRNA-1	1e-270	ko:K10807		maker-ANCCEYDFT_Contig48-pred_gff_snap-gene-1.3-mRNA-1	1.6e-274	ko:K14558		K05110	11	12
	maker-ANCCEYDFT_Contig16-pred_gff_snap-gene-3.10-mRNA-1	1.8e-270	ko:K15292		maker-ANCCEYDFT_Contig315-pred_gff_snap-gene-0.8-mRNA-1	5.4e-274	ko:K14857		K09699	7	9
	maker-ANCCEYDFT_Contig484-pred_gff_snap-gene-1.8-mRNA-1	2e-269	ko:K07342		maker-ANCCEYDFT_Contig802-pred_gff_snap-gene-0.19-mRNA-1	5.4e-274	ko:K05392		K02138	7	8
	maker-ANCCEYDFT_Contig1194-pred_gff_snap-gene-0.6-mRNA-1	2.5e-269	ko:K00415		maker-ANCCEYDFT_Contig32-pred_gff_snap-gene-8.23-mRNA-1	6.9e-274	ko:K10875		K05326	11	11
	maker-ANCCEYDFT_Contig426-pred_gff_snap-gene-0.15-mRNA-1	1.1e-268	ko:K15707		maker-ANCCEYDFT_Contig13-pred_gff_snap-gene-11.28-mRNA-1	9.3e-274	ko:K10649		K17778	3	4
	maker-ANCCEYDFT_Contig11-pred_gff_snap-gene-5.10-mRNA-1	1.4e-268	ko:K06174		maker-ANCCEYDFT_Contig105-pred_gff_snap-gene-2.29-mRNA-1	4.9e-273	ko:K13578		K03243	4	4
	maker-ANCCEYDFT_Contig463-pred_gff_snap-gene-0.9-mRNA-1	1.7e-268	ko:K01895		maker-ANCCEYDFT_Contig22-augustus-gene-0.37-mRNA-1	1e-272	ko:K14825		K02321	4	4
	maker-ANCCEYDFT_Contig99-pred_gff_snap-gene-3.7-mRNA-1	3.1e-268	ko:K13711		maker-ANCCEYDFT_Contig22-pred_gff_snap-gene-2.14-mRNA-1	1e-272	ko:K10591		K15507	1	0
	maker-ANCCEYDFT_Contig432-pred_gff_snap-gene-0.5-mRNA-1	1.1e-267	ko:K10395		maker-ANCCEYDFT_Contig201-pred_gff_snap-gene-1.17-mRNA-1	1.6e-272	ko:K04409		K10739	6	6
	maker-ANCCEYDFT_Contig13-augustus-gene-0.26-mRNA-1	1.6e-267	ko:K04043		maker-ANCCEYDFT_Contig287-pred_gff_fgenesh-gene-1.2-mRNA-1	3.4e-272	ko:K07515		K04501	6	8
	maker-ANCCEYDFT_Contig363-pred_gff_snap-gene-0.6-mRNA-1	1.6e-267	ko:K00029		maker-ANCCEYDFT_Contig32-pred_gff_snap-gene-5.14-mRNA-1	4.4e-272	ko:K14824		K00963	4	4
	maker-ANCCEYDFT_Contig199-pred_gff_fgenesh-gene-3.2-mRNA-1	2.6e-267	ko:K15734		maker-ANCCEYDFT_Contig585-pred_gff_fgenesh-gene-0.1-mRNA-1	5.6e-272	ko:K00615		K15382	8	8
	maker-ANCCEYDFT_Contig41-pred_gff_snap-gene-3.8-mRNA-1	2.6e-267	ko:K00029		maker-ANCCEYDFT_Contig48-augustus-gene-0.25-mRNA-1	9.1e-272	ko:K01880		K00718	1	3
	maker-ANCCEYDFT_Contig28-pred_gff_snap-gene-0.21-mRNA-1	7.5e-267	ko:K09478		maker-ANCCEYDFT_Contig157-pred_gff_fgenesh-gene-1.7-mRNA-1	1.1e-271	ko:K01102		K09497	3	4
	maker-ANCCEYDFT_Contig83-pred_gff_snap-gene-0.13-mRNA-1	1.1e-266	ko:K00830		maker-ANCCEYDFT_Contig164-pred_gff_snap-gene-0.10-mRNA-1	4.8e-271	ko:K00997		K17822	4	5
	maker-ANCCEYDFT_Contig332-pred_gff_snap-gene-1.17-mRNA-1	3.8e-266	ko:K08734		maker-ANCCEYDFT_Contig1-pred_gff_snap-gene-20.26-mRNA-1	1e-270	ko:K10807		K14319	4	4
	maker-ANCCEYDFT_Contig41-augustus-gene-4.25-mRNA-1	7.8e-266	ko:K00029		maker-ANCCEYDFT_Contig16-pred_gff_snap-gene-3.10-mRNA-1	1.8e-270	ko:K15292		K03104	2	2
	maker-ANCCEYDFT_Contig5-pred_gff_snap-gene-4.19-mRNA-1	2.1e-265	ko:K05016		maker-ANCCEYDFT_Contig484-pred_gff_snap-gene-1.8-mRNA-1	2e-269	ko:K07342		K09057	1	1
	maker-ANCCEYDFT_Contig119-pred_gff_snap-gene-3.13-mRNA-1	2.7e-265	ko:K13862		maker-ANCCEYDFT_Contig6-pred_gff_snap-gene-10.20-mRNA-1	2.2e-269	ko:K01008		K09060	1	1
	maker-ANCCEYDFT_Contig50-pred_gff_snap-gene-1.26-mRNA-1	1.9e-264	ko:K02178		maker-ANCCEYDFT_Contig1194-pred_gff_snap-gene-0.6-mRNA-1	2.5e-269	ko:K00415		K02542	4	4
	maker-ANCCEYDFT_Contig16-augustus-gene-10.56-mRNA-1	2.4e-264	ko:K00288		maker-ANCCEYDFT_Contig426-pred_gff_snap-gene-0.15-mRNA-1	1.1e-268	ko:K15707		K02267	3	5
	maker-ANCCEYDFT_Contig14-pred_gff_fgenesh-gene-11.6-mRNA-1	6.3e-264	ko:K01969		maker-ANCCEYDFT_Contig11-pred_gff_snap-gene-5.10-mRNA-1	1.4e-268	ko:K06174		K11147	6	6
	maker-ANCCEYDFT_Contig360-pred_gff_snap-gene-0.15-mRNA-1	8.1e-264	ko:K15046		maker-ANCCEYDFT_Contig463-pred_gff_snap-gene-0.9-mRNA-1	1.7e-268	ko:K01895		K15443	2	2
	maker-ANCCEYDFT_Contig5-pred_gff_snap-gene-8.11-mRNA-1	3.5e-263	ko:K09525		maker-ANCCEYDFT_Contig432-pred_gff_snap-gene-0.5-mRNA-1	1.1e-267	ko:K10395		K03352	4	4
	maker-ANCCEYDFT_Contig25-pred_gff_snap-gene-1.15-mRNA-1	5.1e-263	ko:K16302		maker-ANCCEYDFT_Contig76-pred_gff_snap-gene-2.21-mRNA-1	1.1e-267	ko:K10394		K02890	1	2
	maker-ANCCEYDFT_Contig249-pred_gff_snap-gene-1.10-mRNA-1	6.5e-263	ko:K12872		maker-ANCCEYDFT_Contig13-augustus-gene-0.28-mRNA-1	1.6e-267	ko:K04043		K08738	7	7
	maker-ANCCEYDFT_Contig30-pred_gff_snap-gene-6.5-mRNA-1	1.9e-262	ko:K08473		maker-ANCCEYDFT_Contig199-pred_gff_fgenesh-gene-3.2-mRNA-1	2.6e-267	ko:K15734		K05691	7	11
	maker-ANCCEYDFT_Contig4-pred_gff_snap-gene-13.17-mRNA-1	2.5e-262	ko:K10908		maker-ANCCEYDFT_Contig364-pred_gff_fgenesh-gene-1.3-mRNA-1	6.8e-267	ko:K01869		K14616	11	14
	maker-ANCCEYDFT_Contig8-pred_gff_snap-gene-4.19-mRNA-1	5.1e-262	ko:K15447		maker-ANCCEYDFT_Contig28-pred_gff_snap-gene-0.21-mRNA-1	7.5e-267	ko:K09478		K07342	30	29
	maker-ANCCEYDFT_Contig336-pred_gff_snap-gene-1.16-mRNA-1	6.5e-262	ko:K11204		maker-ANCCEYDFT_Contig83-pred_gff_snap-gene-0.13-mRNA-1	1.1e-266	ko:K00830		K02737	5	3
	maker-ANCCEYDFT_Contig279-pred_gff_snap-gene-2.46-mRNA-1	1.2e-261	ko:K13499		maker-ANCCEYDFT_Contig332-pred_gff_snap-gene-1.17-mRNA-1	3.8e-266	ko:K08734		K00555	2	2
	maker-ANCCEYDFT_Contig333-augustus-gene-1.18-mRNA-1	2.2e-261	ko:K01897		maker-ANCCEYDFT_Contig41-augustus-gene-4.25-mRNA-1	7.8e-266	ko:K00029		K08342	3	2
	maker-ANCCEYDFT_Contig21-pred_gff_fgenesh-gene-8.4-mRNA-1	2.5e-261	ko:K15272		maker-ANCCEYDFT_Contig5-pred_gff_snap-gene-4.19-mRNA-1	2.1e-265	ko:K05016		K02990	2	2
	maker-ANCCEYDFT_Contig394-pred_gff_snap-gene-1.3-mRNA-1	3.6e-261	ko:K10350		maker-ANCCEYDFT_Contig119-pred_gff_snap-gene-3.13-mRNA-1	2.7e-265	ko:K13862		K12194	11	10
	maker-ANCCEYDFT_Contig256-pred_gff_snap-gene-2.37-mRNA-1	5.1e-261	ko:K14618		maker-ANCCEYDFT_Contig37-augustus-gene-6.30-mRNA-1	4.3e-265	ko:K17509		K00456	2	2
	maker-ANCCEYDFT_Contig8-pred_gff_fgenesh-gene-13.10-mRNA-1	5.9e-261	ko:K00327		maker-ANCCEYDFT_Contig50-pred_gff_snap-gene-1.26-mRNA-1	1.9e-264	ko:K02178		K13162	7	10
	maker-ANCCEYDFT_Contig60-pred_gff_snap-gene-2.19-mRNA-1	7.9e-261	ko:K13789		maker-ANCCEYDFT_Contig16-augustus-gene-10.56-mRNA-1	2.4e-264	ko:K00288		K05273	14	21
	maker-ANCCEYDFT_Contig70-augustus-gene-6.40-mRNA-1	2e-260	ko:K17267		maker-ANCCEYDFT_Contig360-pred_gff_snap-gene-0.15-mRNA-1	8.1e-264	ko:K15046		K16365	8	8
	maker-ANCCEYDFT_Contig71-pred_gff_snap-gene-4.13-mRNA-1	2.5e-260	ko:K01539		maker-ANCCEYDFT_Contig6-pred_gff_snap-gene-11.17-mRNA-1	9.7e-264	ko:K08473		K03250	4	7
	maker-ANCCEYDFT_Contig356-pred_gff_snap-gene-0.8-mRNA-1	8.6e-260	ko:K15170		maker-ANCCEYDFT_Contig5-pred_gff_snap-gene-8.11-mRNA-1	3.5e-263	ko:K09525		K07199	4	5
	maker-ANCCEYDFT_Contig449-pred_gff_snap-gene-0.16-mRNA-1	1.1e-259	ko:K06530		maker-ANCCEYDFT_Contig25-pred_gff_snap-gene-1.15-mRNA-1	5.1e-263	ko:K16302		K14715	4	5
	maker-ANCCEYDFT_Contig232-augustus-gene-2.69-mRNA-1	1.2e-259	ko:K08585		maker-ANCCEYDFT_Contig30-pred_gff_snap-gene-6.5-mRNA-1	1.9e-262	ko:K08473		K15272	13	21
	maker-ANCCEYDFT_Contig67-pred_gff_snap-gene-3.17-mRNA-1	1.4e-259	ko:K00681		maker-ANCCEYDFT_Contig4-pred_gff_snap-gene-13.17-mRNA-1	2.5e-262	ko:K10908		K11089	6	6
	maker-ANCCEYDFT_Contig96-pred_gff_fgenesh-gene-1.8-mRNA-1	1.7e-259	ko:K13184		maker-ANCCEYDFT_Contig209-pred_gff_snap-gene-1.2-mRNA-1	3.3e-262	ko:K10592		K05319	1	2
	maker-ANCCEYDFT_Contig189-pred_gff_snap-gene-0.8-mRNA-1	2e-259	ko:K05677		maker-ANCCEYDFT_Contig8-pred_gff_snap-gene-4.19-mRNA-1	5.1e-262	ko:K15447		K02354	9	9
	maker-ANCCEYDFT_Contig149-pred_gff_snap-gene-0.6-mRNA-1	2.2e-259	ko:K03033		maker-ANCCEYDFT_Contig161-pred_gff_snap-gene-4.17-mRNA-1	6.5e-262	ko:K08873		K14840	1	3
	maker-ANCCEYDFT_Contig237-pred_gff_snap-gene-3.9-mRNA-1	6e-259	ko:K01937		maker-ANCCEYDFT_Contig336-pred_gff_snap-gene-1.16-mRNA-1	6.5e-262	ko:K11204		K11725	12	12
	maker-ANCCEYDFT_Contig270-pred_gff_snap-gene-1.16-mRNA-1	1.3e-257	ko:K00771		maker-ANCCEYDFT_Contig279-pred_gff_snap-gene-2.46-mRNA-1	1.2e-261	ko:K13499		K00232	19	19
	maker-ANCCEYDFT_Contig64-pred_gff_snap-gene-2.9-mRNA-1	3e-257	ko:K16662		maker-ANCCEYDFT_Contig517-pred_gff_snap-gene-0.28-mRNA-1	2.8e-261	ko:K02992		K09478	3	4
	maker-ANCCEYDFT_Contig254-pred_gff_snap-gene-1.11-mRNA-1	4.9e-257	ko:K01836		maker-ANCCEYDFT_Contig394-pred_gff_snap-gene-1.3-mRNA-1	3.6e-261	ko:K10350		K04984	11	14
	maker-ANCCEYDFT_Contig293-pred_gff_snap-gene-2.18-mRNA-1	8e-257	ko:K17086		maker-ANCCEYDFT_Contig16-pred_gff_snap-gene-10.29-mRNA-1	4.6e-261	ko:K12311		K07442	2	4
	maker-ANCCEYDFT_Contig74-pred_gff_snap-gene-1.5-mRNA-1	3.4e-256	ko:K11259		maker-ANCCEYDFT_Contig256-pred_gff_snap-gene-2.37-mRNA-1	5.1e-261	ko:K14618		K10455	11	14
	maker-ANCCEYDFT_Contig367-pred_gff_snap-gene-0.13-mRNA-1	7.2e-256	ko:K00207		maker-ANCCEYDFT_Contig8-pred_gff_fgenesh-gene-13.10-mRNA-1	5.9e-261	ko:K00327		K11428	1	1
	maker-ANCCEYDFT_Contig139-pred_gff_snap-gene-3.16-mRNA-1	1.5e-255	ko:K08473		maker-ANCCEYDFT_Contig60-pred_gff_snap-gene-2.19-mRNA-1	7.9e-261	ko:K13789		K08799	7	7
	maker-ANCCEYDFT_Contig370-pred_gff_snap-gene-1.32-mRNA-1	1.9e-255	ko:K06704		maker-ANCCEYDFT_Contig70-augustus-gene-6.45-mRNA-1	2e-260	ko:K17267		K00311	1	3
	maker-ANCCEYDFT_Contig9-pred_gff_snap-gene-4.4-mRNA-1	1.9e-255	ko:K07890		maker-ANCCEYDFT_Contig71-pred_gff_snap-gene-4.13-mRNA-1	2.5e-260	ko:K01539		K06066	1	0
	maker-ANCCEYDFT_Contig392-pred_gff_snap-gene-1.17-mRNA-1	6.4e-255	ko:K16746		maker-ANCCEYDFT_Contig344-pred_gff_snap-gene-2.17-mRNA-1	3.7e-260	ko:K08518		K14411	11	10
	maker-ANCCEYDFT_Contig7-pred_gff_snap-gene-2.11-mRNA-1	6.4e-255	ko:K07511		maker-ANCCEYDFT_Contig449-pred_gff_snap-gene-0.16-mRNA-1	1.1e-259	ko:K06530		K11294	7	8
	maker-ANCCEYDFT_Contig1043-pred_gff_snap-gene-0.2-mRNA-1	8.2e-255	ko:K12450		maker-ANCCEYDFT_Contig189-pred_gff_snap-gene-0.8-mRNA-1	2e-259	ko:K05677		K11997	8	8
	maker-ANCCEYDFT_Contig791-pred_gff_snap-gene-0.3-mRNA-1	1e-254	ko:K08701		maker-ANCCEYDFT_Contig149-pred_gff_snap-gene-0.6-mRNA-1	2.2e-259	ko:K03033		K10276	2	2
	maker-ANCCEYDFT_Contig2-pred_gff_snap-gene-4.14-mRNA-1	1.7e-254	ko:K00784		maker-ANCCEYDFT_Contig180-augustus-gene-3.53-mRNA-1	6.9e-258	ko:K01187		K08857	12	18
	maker-ANCCEYDFT_Contig19-pred_gff_snap-gene-3.15-mRNA-1	2.2e-254	ko:K01681		maker-ANCCEYDFT_Contig270-pred_gff_snap-gene-1.16-mRNA-1	1.3e-257	ko:K00771		K00600	1	1
	maker-ANCCEYDFT_Contig590-pred_gff_snap-gene-0.21-mRNA-1	2.7e-254	ko:K04514		maker-ANCCEYDFT_Contig64-pred_gff_snap-gene-2.9-mRNA-1	3e-257	ko:K16662		K12189	2	2
	maker-ANCCEYDFT_Contig997-pred_gff_snap-gene-0.20-mRNA-1	2.8e-254	ko:K12879		maker-ANCCEYDFT_Contig254-pred_gff_snap-gene-1.11-mRNA-1	4.9e-257	ko:K01836		K12494	2	2
	maker-ANCCEYDFT_Contig49-pred_gff_snap-gene-6.7-mRNA-1	3.5e-254	ko:K10612		maker-ANCCEYDFT_Contig126-pred_gff_snap-gene-4.27-mRNA-1	5.5e-257	ko:K13107		K15111	2	2
	maker-ANCCEYDFT_Contig42-pred_gff_fgenesh-gene-3.0-mRNA-1	5.8e-254	ko:K11592		maker-ANCCEYDFT_Contig293-pred_gff_snap-gene-2.18-mRNA-1	8e-257	ko:K17086		K01379	4	4
	maker-ANCCEYDFT_Contig439-pred_gff_snap-gene-1.14-mRNA-1	5.8e-254	ko:K08473		maker-ANCCEYDFT_Contig74-pred_gff_snap-gene-1.5-mRNA-1	3.4e-256	ko:K11259		K14445	18	20
	maker-ANCCEYDFT_Contig17-pred_gff_snap-gene-3.24-mRNA-1	1e-253	ko:K08473		maker-ANCCEYDFT_Contig367-pred_gff_snap-gene-0.13-mRNA-1	7.2e-256	ko:K00207		K15122	8	8
	maker-ANCCEYDFT_Contig61-pred_gff_snap-gene-1.13-mRNA-1	1.1e-253	ko:K01120		maker-ANCCEYDFT_Contig139-pred_gff_snap-gene-3.16-mRNA-1	1.5e-255	ko:K08473		K16308	3	3
	maker-ANCCEYDFT_Contig2-pred_gff_snap-gene-6.16-mRNA-1	1.2e-253	ko:K08876		maker-ANCCEYDFT_Contig370-pred_gff_snap-gene-1.32-mRNA-1	1.9e-255	ko:K06704		K15172	5	5
	maker-ANCCEYDFT_Contig221-pred_gff_fgenesh-gene-1.18-mRNA-1	1.2e-253	ko:K02541		maker-ANCCEYDFT_Contig9-pred_gff_snap-gene-4.4-mRNA-1	1.9e-255	ko:K07890		K06678	6	6
	maker-ANCCEYDFT_Contig27-pred_gff_snap-gene-0.9-mRNA-1	1.2e-253	ko:K15264		maker-ANCCEYDFT_Contig7-pred_gff_snap-gene-2.11-mRNA-1	6.4e-255	ko:K07511		K11660	2	3
	maker-ANCCEYDFT_Contig526-augustus-gene-1.23-mRNA-1	1.5e-253	ko:K02320		maker-ANCCEYDFT_Contig1043-pred_gff_snap-gene-0.2-mRNA-1	8.2e-255	ko:K12450		K14527	4	5
	maker-ANCCEYDFT_Contig258-pred_gff_snap-gene-2.34-mRNA-1	4.1e-253	ko:K08473		maker-ANCCEYDFT_Contig791-pred_gff_snap-gene-0.3-mRNA-1	1e-254	ko:K08701		K02888	6	7
	maker-ANCCEYDFT_Contig260-pred_gff_snap-gene-1.14-mRNA-1	5.7e-253	ko:K05328		maker-ANCCEYDFT_Contig19-pred_gff_snap-gene-3.15-mRNA-1	2.2e-254	ko:K01681		K01408	10	11
	maker-ANCCEYDFT_Contig280-pred_gff_snap-gene-0.27-mRNA-1	6.6e-253	ko:K07752		maker-ANCCEYDFT_Contig590-pred_gff_snap-gene-0.21-mRNA-1	2.7e-254	ko:K04514		K13278	2	1
	maker-ANCCEYDFT_Contig10-pred_gff_snap-gene-9.14-mRNA-1	8.5e-253	ko:K00261		maker-ANCCEYDFT_Contig49-pred_gff_snap-gene-6.7-mRNA-1	3.5e-254	ko:K10612		K17955	23	25
	maker-ANCCEYDFT_Contig173-pred_gff_snap-gene-3.28-mRNA-1	1.4e-252	ko:K11655		maker-ANCCEYDFT_Contig439-pred_gff_snap-gene-1.14-mRNA-1	5.8e-254	ko:K08473		K17776	7	8
	maker-ANCCEYDFT_Contig100-pred_gff_fgenesh-gene-2.9-mRNA-1	2.9e-252	ko:K02132		maker-ANCCEYDFT_Contig17-pred_gff_snap-gene-3.24-mRNA-1	1e-253	ko:K08473		K08794	5	5
	maker-ANCCEYDFT_Contig368-pred_gff_fgenesh-gene-2.3-mRNA-1	6e-252	ko:K06069		maker-ANCCEYDFT_Contig61-pred_gff_snap-gene-1.13-mRNA-1	1.1e-253	ko:K01120		K16518	7	8
	maker-ANCCEYDFT_Contig306-pred_gff_snap-gene-0.25-mRNA-1	9.7e-252	ko:K12829		maker-ANCCEYDFT_Contig27-pred_gff_snap-gene-0.9-mRNA-1	1.2e-253	ko:K15264		K07208	3	3
	maker-ANCCEYDFT_Contig86-pred_gff_snap-gene-2.17-mRNA-1	1.6e-251	ko:K01968		maker-ANCCEYDFT_Contig258-pred_gff_snap-gene-2.34-mRNA-1	4.1e-253	ko:K08473		K15441	1	1
	maker-ANCCEYDFT_Contig148-pred_gff_snap-gene-0.3-mRNA-1	2e-251	ko:K02210		maker-ANCCEYDFT_Contig260-pred_gff_snap-gene-1.14-mRNA-1	5.7e-253	ko:K05328		K00974	6	7
	maker-ANCCEYDFT_Contig112-augustus-gene-5.23-mRNA-1	1.1e-250	ko:K10380		maker-ANCCEYDFT_Contig280-pred_gff_snap-gene-0.27-mRNA-1	6.6e-253	ko:K07752		K03832	4	4
	maker-ANCCEYDFT_Contig280-augustus-gene-1.11-mRNA-1	3.8e-250	ko:K07739		maker-ANCCEYDFT_Contig368-pred_gff_fgenesh-gene-2.3-mRNA-1	6e-252	ko:K06069		K14816	2	2
	maker-ANCCEYDFT_Contig84-pred_gff_snap-gene-1.12-mRNA-1	2.5e-249	ko:K04550		maker-ANCCEYDFT_Contig201-augustus-gene-1.30-mRNA-1	6.3e-252	ko:K04409		K04714	6	6
	maker-ANCCEYDFT_Contig147-pred_gff_snap-gene-4.6-mRNA-1	2.7e-249	ko:K01897		maker-ANCCEYDFT_Contig74-pred_gff_snap-gene-3.12-mRNA-1	7.6e-252	ko:K02325		K11344	2	2
	maker-ANCCEYDFT_Contig331-pred_gff_fgenesh-gene-0.0-mRNA-1	2.7e-249	ko:K10297		maker-ANCCEYDFT_Contig306-pred_gff_snap-gene-0.25-mRNA-1	9.7e-252	ko:K12829		K12844	3	4
	maker-ANCCEYDFT_Contig1224-pred_gff_snap-gene-0.1-mRNA-1	1.9e-248	ko:K17973		maker-ANCCEYDFT_Contig148-pred_gff_snap-gene-0.3-mRNA-1	2e-251	ko:K02210		K05034	9	9
	maker-ANCCEYDFT_Contig8-pred_gff_fgenesh-gene-10.3-mRNA-1	2.4e-248	ko:K08076		maker-ANCCEYDFT_Contig363-augustus-gene-0.20-mRNA-1	3.3e-251	ko:K00029		K08300	1	1
	maker-ANCCEYDFT_Contig142-pred_gff_snap-gene-3.11-mRNA-1	3.9e-248	ko:K01886		maker-ANCCEYDFT_Contig280-augustus-gene-1.11-mRNA-1	3.8e-250	ko:K07739		K05685	1	1
	maker-ANCCEYDFT_Contig152-pred_gff_fgenesh-gene-4.21-mRNA-1	4.2e-248	ko:K08624		maker-ANCCEYDFT_Contig694-pred_gff_snap-gene-0.23-mRNA-1	3.8e-250	ko:K11649		K01885	3	4
	maker-ANCCEYDFT_Contig83-pred_gff_snap-gene-5.6-mRNA-1	5e-248	ko:K03253		maker-ANCCEYDFT_Contig1015-pred_gff_snap-gene-0.8-mRNA-1	1.1e-249	ko:K03250		K15409	2	3
	maker-ANCCEYDFT_Contig94-pred_gff_snap-gene-5.27-mRNA-1	6.3e-248	ko:K15201		maker-ANCCEYDFT_Contig58-pred_gff_snap-gene-2.13-mRNA-1	1.4e-249	ko:K08701		K07881	5	5
	maker-ANCCEYDFT_Contig19-pred_gff_snap-gene-8.23-mRNA-1	1.7e-247	ko:K07188		maker-ANCCEYDFT_Contig191-pred_gff_snap-gene-3.22-mRNA-1	1.5e-248	ko:K11847		K04078	4	4
	maker-ANCCEYDFT_Contig12-pred_gff_snap-gene-3.13-mRNA-1	2.7e-247	ko:K02021		maker-ANCCEYDFT_Contig1224-pred_gff_snap-gene-0.1-mRNA-1	1.9e-248	ko:K17973		K11214	3	4
	maker-ANCCEYDFT_Contig336-pred_gff_fgenesh-gene-1.2-mRNA-1	3.5e-247	ko:K12076		maker-ANCCEYDFT_Contig8-pred_gff_fgenesh-gene-10.3-mRNA-1	2.4e-248	ko:K08076		K09498	2	2
	maker-ANCCEYDFT_Contig102-pred_gff_snap-gene-2.4-mRNA-1	4.5e-247	ko:K12494		maker-ANCCEYDFT_Contig142-pred_gff_snap-gene-3.11-mRNA-1	3.9e-248	ko:K01886		K12852	4	3
	maker-ANCCEYDFT_Contig314-pred_gff_snap-gene-2.36-mRNA-1	1.9e-246	ko:K01049		maker-ANCCEYDFT_Contig152-pred_gff_fgenesh-gene-4.21-mRNA-1	4.2e-248	ko:K08624		K14012	3	3
	maker-ANCCEYDFT_Contig64-pred_gff_snap-gene-6.24-mRNA-1	1.9e-246	ko:K04646		maker-ANCCEYDFT_Contig83-pred_gff_snap-gene-5.6-mRNA-1	5e-248	ko:K03253		K05688	4	3
	maker-ANCCEYDFT_Contig111-pred_gff_snap-gene-5.20-mRNA-1	2.5e-246	ko:K10747		maker-ANCCEYDFT_Contig94-pred_gff_snap-gene-5.27-mRNA-1	6.3e-248	ko:K15201		K08959	1	1
	maker-ANCCEYDFT_Contig2869-pred_gff_fgenesh-gene-0.0-mRNA-1	5.1e-246	ko:K01662		maker-ANCCEYDFT_Contig6-pred_gff_fgenesh-gene-5.0-mRNA-1	1.3e-247	ko:K12836		K00923	5	5
	maker-ANCCEYDFT_Contig102-pred_gff_snap-gene-0.6-mRNA-1	5.9e-246	ko:K08473		maker-ANCCEYDFT_Contig19-pred_gff_snap-gene-8.23-mRNA-1	1.7e-247	ko:K07188		K02152	3	4
	maker-ANCCEYDFT_Contig134-pred_gff_snap-gene-2.10-mRNA-1	2.2e-245	ko:K13750		maker-ANCCEYDFT_Contig12-pred_gff_snap-gene-3.13-mRNA-1	2.7e-247	ko:K02021		K01049	10	12
	maker-ANCCEYDFT_Contig16-pred_gff_snap-gene-8.21-mRNA-1	2.2e-245	ko:K01966		maker-ANCCEYDFT_Contig336-pred_gff_fgenesh-gene-1.2-mRNA-1	3.5e-247	ko:K12076		K00031	5	6
	maker-ANCCEYDFT_Contig632-pred_gff_snap-gene-0.3-mRNA-1	2.2e-245	ko:K06184		maker-ANCCEYDFT_Contig314-pred_gff_snap-gene-2.36-mRNA-1	1.9e-246	ko:K01049		K11583	7	7
	maker-ANCCEYDFT_Contig368-pred_gff_snap-gene-2.18-mRNA-1	3e-245	ko:K12618		maker-ANCCEYDFT_Contig64-pred_gff_snap-gene-6.24-mRNA-1	1.9e-246	ko:K04646		K16472	2	2
	maker-ANCCEYDFT_Contig308-pred_gff_snap-gene-1.17-mRNA-1	7.5e-245	ko:K05662		maker-ANCCEYDFT_Contig111-pred_gff_snap-gene-5.20-mRNA-1	2.5e-246	ko:K10747		K01710	5	5
	maker-ANCCEYDFT_Contig1714-pred_gff_snap-gene-0.2-mRNA-1	1.6e-244	ko:K08956		maker-ANCCEYDFT_Contig160-pred_gff_snap-gene-3.3-mRNA-1	5.1e-246	ko:K04077		K02873	8	12
	maker-ANCCEYDFT_Contig232-pred_gff_fgenesh-gene-2.12-mRNA-1	1.6e-244	ko:K04567		maker-ANCCEYDFT_Contig2869-pred_gff_fgenesh-gene-0.0-mRNA-1	5.1e-246	ko:K01662		K04392	12	13
	maker-ANCCEYDFT_Contig272-pred_gff_snap-gene-1.13-mRNA-1	1.6e-244	ko:K00699		maker-ANCCEYDFT_Contig102-pred_gff_snap-gene-0.6-mRNA-1	5.9e-246	ko:K08473		K03251	8	9
	maker-ANCCEYDFT_Contig393-pred_gff_snap-gene-1.13-mRNA-1	2e-244	ko:K12824		maker-ANCCEYDFT_Contig526-augustus-gene-1.23-mRNA-1	1.6e-245	ko:K02320		K03941	2	1
	maker-ANCCEYDFT_Contig149-pred_gff_snap-gene-1.3-mRNA-1	2.5e-244	ko:K14354		maker-ANCCEYDFT_Contig16-pred_gff_snap-gene-8.21-mRNA-1	2.2e-245	ko:K01966		K03239	2	1
	maker-ANCCEYDFT_Contig372-pred_gff_snap-gene-1.53-mRNA-1	3.7e-244	ko:K08473		maker-ANCCEYDFT_Contig632-pred_gff_snap-gene-0.3-mRNA-1	2.2e-245	ko:K06184		K17412	4	4
	maker-ANCCEYDFT_Contig404-pred_gff_snap-gene-1.45-mRNA-1	7.6e-244	ko:K09486		maker-ANCCEYDFT_Contig2-pred_gff_snap-gene-4.8-mRNA-1	2.8e-245	ko:K00784		K09560	5	5
	maker-ANCCEYDFT_Contig453-pred_gff_snap-gene-0.14-mRNA-1	8.6e-244	ko:K09494		maker-ANCCEYDFT_Contig308-pred_gff_snap-gene-1.17-mRNA-1	7.5e-245	ko:K05662		K12968	1	1
	maker-ANCCEYDFT_Contig331-pred_gff_fgenesh-gene-1.4-mRNA-1	2.4e-243	ko:K14006		maker-ANCCEYDFT_Contig1714-pred_gff_snap-gene-0.2-mRNA-1	1.6e-244	ko:K08956		K12821	8	9
	maker-ANCCEYDFT_Contig23-pred_gff_fgenesh-gene-10.1-mRNA-1	4.8e-243	ko:K09499		maker-ANCCEYDFT_Contig372-pred_gff_snap-gene-1.53-mRNA-1	3.7e-244	ko:K08473		K07579	1	4
	maker-ANCCEYDFT_Contig26-pred_gff_snap-gene-2.9-mRNA-1	4.8e-243	ko:K01835		maker-ANCCEYDFT_Contig404-pred_gff_snap-gene-1.45-mRNA-1	7.6e-244	ko:K09486		K12873	2	2
	maker-ANCCEYDFT_Contig73-pred_gff_fgenesh-gene-2.2-mRNA-1	4.8e-243	ko:K09067		maker-ANCCEYDFT_Contig453-pred_gff_snap-gene-0.14-mRNA-1	8.6e-244	ko:K09494		K00764	2	2
	maker-ANCCEYDFT_Contig285-pred_gff_snap-gene-2.38-mRNA-1	1.9e-242	ko:K17768		maker-ANCCEYDFT_Contig583-pred_gff_fgenesh-gene-0.2-mRNA-1	8.6e-244	ko:K14007		K17605	2	2
	maker-ANCCEYDFT_Contig231-pred_gff_snap-gene-2.19-mRNA-1	2.1e-242	ko:K02021		maker-ANCCEYDFT_Contig331-pred_gff_fgenesh-gene-1.4-mRNA-1	2.4e-243	ko:K14006		K08752	1	2
	maker-ANCCEYDFT_Contig113-pred_gff_fgenesh-gene-0.5-mRNA-1	2.6e-242	ko:K10956		maker-ANCCEYDFT_Contig145-pred_gff_snap-gene-2.19-mRNA-1	4.2e-243	ko:K13100		K09428	2	2
	maker-ANCCEYDFT_Contig588-pred_gff_snap-gene-0.16-mRNA-1	3.4e-242	ko:K14640		maker-ANCCEYDFT_Contig23-pred_gff_fgenesh-gene-10.1-mRNA-1	4.8e-243	ko:K09499		K05755	10	9
	maker-ANCCEYDFT_Contig115-pred_gff_fgenesh-gene-5.3-mRNA-1	7e-242	ko:K00621		maker-ANCCEYDFT_Contig26-pred_gff_snap-gene-2.9-mRNA-1	4.8e-243	ko:K01835		K00898	2	3
	maker-ANCCEYDFT_Contig266-pred_gff_snap-gene-2.13-mRNA-1	8.3e-242	ko:K01952		maker-ANCCEYDFT_Contig73-pred_gff_fgenesh-gene-2.2-mRNA-1	4.8e-243	ko:K09067		K13789	9	15
	maker-ANCCEYDFT_Contig70-pred_gff_snap-gene-6.22-mRNA-1	1.8e-241	ko:K13811		maker-ANCCEYDFT_Contig285-pred_gff_snap-gene-2.38-mRNA-1	1.9e-242	ko:K17768		K01338	4	4
	maker-ANCCEYDFT_Contig71-pred_gff_fgenesh-gene-5.6-mRNA-1	1.9e-241	ko:K00517		maker-ANCCEYDFT_Contig231-pred_gff_snap-gene-2.19-mRNA-1	2.1e-242	ko:K02021		K03255	1	1
	maker-ANCCEYDFT_Contig101-augustus-gene-3.27-mRNA-1	2.4e-241	ko:K03243		maker-ANCCEYDFT_Contig6-pred_gff_snap-gene-7.4-mRNA-1	2.1e-242	ko:K07521		K00731	6	6
	maker-ANCCEYDFT_Contig136-pred_gff_snap-gene-1.11-mRNA-1	3.8e-241	ko:K08269		maker-ANCCEYDFT_Contig113-pred_gff_fgenesh-gene-0.5-mRNA-1	2.6e-242	ko:K10956		K14766	2	2
	maker-ANCCEYDFT_Contig16-pred_gff_snap-gene-1.27-mRNA-1	4.9e-241	ko:K07375		maker-ANCCEYDFT_Contig588-pred_gff_snap-gene-0.16-mRNA-1	3.4e-242	ko:K14640		K12614	1	1
	maker-ANCCEYDFT_Contig748-pred_gff_snap-gene-0.24-mRNA-1	4.9e-241	ko:K10610		maker-ANCCEYDFT_Contig115-pred_gff_fgenesh-gene-5.3-mRNA-1	7e-242	ko:K00621		K05290	2	2
	maker-ANCCEYDFT_Contig41-pred_gff_snap-gene-4.13-mRNA-1	6.3e-241	ko:K00029		maker-ANCCEYDFT_Contig266-pred_gff_snap-gene-2.13-mRNA-1	8.3e-242	ko:K01952		K11097	6	6
	maker-ANCCEYDFT_Contig70-pred_gff_snap-gene-6.30-mRNA-1	3.5e-240	ko:K12585		maker-ANCCEYDFT_Contig70-pred_gff_snap-gene-6.22-mRNA-1	1.8e-241	ko:K13811		K02988	6	6
	maker-ANCCEYDFT_Contig245-pred_gff_snap-gene-2.14-mRNA-1	7.2e-240	ko:K03163		maker-ANCCEYDFT_Contig71-pred_gff_fgenesh-gene-5.6-mRNA-1	1.9e-241	ko:K00517		K09575	4	3
	maker-ANCCEYDFT_Contig660-pred_gff_snap-gene-0.7-mRNA-1	9.3e-240	ko:K09493		maker-ANCCEYDFT_Contig74-pred_gff_snap-gene-1.20-mRNA-1	2.5e-241	ko:K00789		K00719	1	1
	maker-ANCCEYDFT_Contig450-pred_gff_snap-gene-1.12-mRNA-1	1e-239	ko:K05208		maker-ANCCEYDFT_Contig16-pred_gff_snap-gene-1.27-mRNA-1	4.9e-241	ko:K07375		K12450	6	6
	maker-ANCCEYDFT_Contig1-pred_gff_fgenesh-gene-14.2-mRNA-1	1.5e-239	ko:K16175		maker-ANCCEYDFT_Contig748-pred_gff_snap-gene-0.24-mRNA-1	4.9e-241	ko:K10610		K10358	5	5
	maker-ANCCEYDFT_Contig264-pred_gff_snap-gene-1.9-mRNA-1	1.7e-239	ko:K07890		maker-ANCCEYDFT_Contig41-pred_gff_snap-gene-4.13-mRNA-1	6.3e-241	ko:K00029		K10066	1	1
	maker-ANCCEYDFT_Contig429-pred_gff_snap-gene-1.14-mRNA-1	2.4e-239	ko:K13647		maker-ANCCEYDFT_Contig624-pred_gff_snap-gene-0.23-mRNA-1	2.1e-240	ko:K00140		K11406	6	7
	maker-ANCCEYDFT_Contig86-pred_gff_snap-gene-4.4-mRNA-1	2.5e-239	ko:K14401		maker-ANCCEYDFT_Contig245-pred_gff_snap-gene-2.14-mRNA-1	7.2e-240	ko:K03163		K10272	1	1
	maker-ANCCEYDFT_Contig15-pred_gff_snap-gene-10.33-mRNA-1	4.8e-239	ko:K09479		maker-ANCCEYDFT_Contig660-pred_gff_snap-gene-0.7-mRNA-1	9.3e-240	ko:K09493		K05011	19	21
	maker-ANCCEYDFT_Contig694-pred_gff_fgenesh-gene-0.7-mRNA-1	6.4e-239	ko:K11649		maker-ANCCEYDFT_Contig450-pred_gff_snap-gene-1.12-mRNA-1	1e-239	ko:K05208		K01598	11	11
	maker-ANCCEYDFT_Contig15-pred_gff_snap-gene-6.10-mRNA-1	2.2e-238	ko:K14550		maker-ANCCEYDFT_Contig80-augustus-gene-3.21-mRNA-1	1.2e-239	ko:K12160		K10703	4	5
	maker-ANCCEYDFT_Contig12-pred_gff_snap-gene-8.8-mRNA-1	3.2e-238	ko:K15272		maker-ANCCEYDFT_Contig1-pred_gff_fgenesh-gene-14.2-mRNA-1	1.5e-239	ko:K16175		K05853	7	6
	maker-ANCCEYDFT_Contig423-augustus-gene-1.32-mRNA-1	3.2e-238	ko:K10990		maker-ANCCEYDFT_Contig155-pred_gff_fgenesh-gene-4.7-mRNA-1	1.6e-239	ko:K00710		K10956	4	5
	maker-ANCCEYDFT_Contig48-augustus-gene-0.23-mRNA-1	3.7e-238	ko:K01880		maker-ANCCEYDFT_Contig264-pred_gff_snap-gene-1.9-mRNA-1	1.7e-239	ko:K07890		K13985	7	10
	maker-ANCCEYDFT_Contig63-pred_gff_fgenesh-gene-1.36-mRNA-1	1.4e-237	ko:K09204		maker-ANCCEYDFT_Contig5-pred_gff_snap-gene-10.12-mRNA-1	1.9e-239	ko:K08745		K08333	5	9
	maker-ANCCEYDFT_Contig14-pred_gff_fgenesh-gene-7.0-mRNA-1	1.6e-237	ko:K06158		maker-ANCCEYDFT_Contig80-pred_gff_snap-gene-3.16-mRNA-1	1.9e-239	ko:K09486		K14535	2	2
	maker-ANCCEYDFT_Contig281-augustus-gene-0.29-mRNA-1	1.6e-237	ko:K05350		maker-ANCCEYDFT_Contig429-pred_gff_snap-gene-1.14-mRNA-1	2.4e-239	ko:K13647		K17434	1	1
	maker-ANCCEYDFT_Contig295-pred_gff_snap-gene-2.24-mRNA-1	2.6e-237	ko:K05326		maker-ANCCEYDFT_Contig15-pred_gff_snap-gene-10.33-mRNA-1	4.8e-239	ko:K09479		K00884	3	4
	maker-ANCCEYDFT_Contig549-pred_gff_snap-gene-0.15-mRNA-1	6.7e-237	ko:K02962		maker-ANCCEYDFT_Contig284-pred_gff_snap-gene-1.22-mRNA-1	2.8e-238	ko:K05704		K00759	4	5
	maker-ANCCEYDFT_Contig26-pred_gff_fgenesh-gene-1.2-mRNA-1	1.1e-236	ko:K12855		maker-ANCCEYDFT_Contig12-pred_gff_snap-gene-8.8-mRNA-1	3.2e-238	ko:K15272		K01803	2	0
	maker-ANCCEYDFT_Contig331-pred_gff_snap-gene-1.21-mRNA-1	2.3e-236	ko:K04936		maker-ANCCEYDFT_Contig423-augustus-gene-1.32-mRNA-1	3.2e-238	ko:K10990		K01855	1	0
	maker-ANCCEYDFT_Contig753-pred_gff_snap-gene-0.5-mRNA-1	2.9e-236	ko:K00289		maker-ANCCEYDFT_Contig14-pred_gff_fgenesh-gene-7.0-mRNA-1	1.6e-237	ko:K06158		K01915	13	16
	maker-ANCCEYDFT_Contig240-pred_gff_snap-gene-0.27-mRNA-1	3.7e-236	ko:K00981		maker-ANCCEYDFT_Contig295-pred_gff_snap-gene-2.24-mRNA-1	2.6e-237	ko:K05326		K15146	2	4
	maker-ANCCEYDFT_Contig65-pred_gff_fgenesh-gene-5.7-mRNA-1	3.7e-236	ko:K14085		maker-ANCCEYDFT_Contig549-pred_gff_snap-gene-0.15-mRNA-1	6.7e-237	ko:K02962		K13578	4	5
	maker-ANCCEYDFT_Contig172-pred_gff_snap-gene-3.21-mRNA-1	4.3e-236	ko:K02888		maker-ANCCEYDFT_Contig16-pred_gff_snap-gene-2.15-mRNA-1	8e-237	ko:K17493		K05397	15	20
	maker-ANCCEYDFT_Contig143-pred_gff_fgenesh-gene-3.0-mRNA-1	6.8e-236	ko:K17768		maker-ANCCEYDFT_Contig331-pred_gff_snap-gene-1.21-mRNA-1	2.3e-236	ko:K04936		K16860	2	3
	maker-ANCCEYDFT_Contig121-pred_gff_snap-gene-2.5-mRNA-1	7.6e-236	ko:K00710		maker-ANCCEYDFT_Contig35-pred_gff_snap-gene-6.12-mRNA-1	2.9e-236	ko:K02891		K13126	6	5
	maker-ANCCEYDFT_Contig236-pred_gff_snap-gene-2.32-mRNA-1	1.6e-235	ko:K07588		maker-ANCCEYDFT_Contig753-pred_gff_snap-gene-0.5-mRNA-1	2.9e-236	ko:K00289		K05324	5	6
	maker-ANCCEYDFT_Contig490-pred_gff_snap-gene-0.31-mRNA-1	3.4e-235	ko:K17065		maker-ANCCEYDFT_Contig240-pred_gff_snap-gene-0.27-mRNA-1	3.7e-236	ko:K00981		K09522	4	5
	maker-ANCCEYDFT_Contig229-pred_gff_snap-gene-1.3-mRNA-1	3.5e-235	ko:K10876		maker-ANCCEYDFT_Contig172-pred_gff_snap-gene-3.21-mRNA-1	4.3e-236	ko:K02888		K00016	10	10
	maker-ANCCEYDFT_Contig443-pred_gff_snap-gene-1.23-mRNA-1	1.1e-234	ko:K12236		maker-ANCCEYDFT_Contig143-pred_gff_fgenesh-gene-3.0-mRNA-1	6.8e-236	ko:K17768		K01858	5	5
	maker-ANCCEYDFT_Contig143-pred_gff_snap-gene-3.5-mRNA-1	3e-234	ko:K03456		maker-ANCCEYDFT_Contig121-pred_gff_snap-gene-2.5-mRNA-1	7.6e-236	ko:K00710		K06270	9	8
	maker-ANCCEYDFT_Contig33-pred_gff_fgenesh-gene-7.21-mRNA-1	3e-234	ko:K03942		maker-ANCCEYDFT_Contig564-augustus-gene-0.31-mRNA-1	7.6e-236	ko:K09552		K08116	3	3
	maker-ANCCEYDFT_Contig173-pred_gff_snap-gene-3.12-mRNA-1	3.8e-234	ko:K07375		maker-ANCCEYDFT_Contig1080-pred_gff_snap-gene-0.11-mRNA-1	6.7e-235	ko:K14616		K08818	13	15
	maker-ANCCEYDFT_Contig33-pred_gff_snap-gene-3.21-mRNA-1	4.8e-234	ko:K11824		maker-ANCCEYDFT_Contig443-pred_gff_snap-gene-1.23-mRNA-1	1.1e-234	ko:K12236		K12493	3	4
	maker-ANCCEYDFT_Contig816-pred_gff_snap-gene-0.3-mRNA-1	6.2e-234	ko:K15728		maker-ANCCEYDFT_Contig143-pred_gff_snap-gene-3.5-mRNA-1	3e-234	ko:K03456		K02355	6	8
	maker-ANCCEYDFT_Contig149-pred_gff_snap-gene-2.24-mRNA-1	7.9e-234	ko:K00288		maker-ANCCEYDFT_Contig33-pred_gff_fgenesh-gene-7.16-mRNA-1	3e-234	ko:K03942		K15637	5	5
	maker-ANCCEYDFT_Contig2604-pred_gff_fgenesh-gene-0.0-mRNA-1	8e-234	ko:K01873		maker-ANCCEYDFT_Contig816-pred_gff_snap-gene-0.3-mRNA-1	6.2e-234	ko:K15728		K09291	3	6
	maker-ANCCEYDFT_Contig289-pred_gff_snap-gene-2.25-mRNA-1	2.7e-233	ko:K04351		maker-ANCCEYDFT_Contig149-pred_gff_snap-gene-2.24-mRNA-1	7.9e-234	ko:K00288		K04393	8	8
	maker-ANCCEYDFT_Contig190-pred_gff_snap-gene-1.5-mRNA-1	7.1e-233	ko:K14463		maker-ANCCEYDFT_Contig2604-pred_gff_fgenesh-gene-0.0-mRNA-1	8e-234	ko:K01873		K11419	2	2
	maker-ANCCEYDFT_Contig37-pred_gff_fgenesh-gene-6.3-mRNA-1	1.5e-232	ko:K07375		maker-ANCCEYDFT_Contig235-pred_gff_snap-gene-3.30-mRNA-1	1.3e-233	ko:K03106		K05312	71	79
	maker-ANCCEYDFT_Contig66-pred_gff_snap-gene-3.9-mRNA-1	2.3e-232	ko:K08874		maker-ANCCEYDFT_Contig1-pred_gff_snap-gene-10.10-mRNA-1	1.4e-233	ko:K08252		K09275	6	6
	maker-ANCCEYDFT_Contig216-pred_gff_snap-gene-0.2-mRNA-1	2.9e-232	ko:K04348		maker-ANCCEYDFT_Contig289-pred_gff_snap-gene-2.25-mRNA-1	2.7e-233	ko:K04351		K15210	3	4
	maker-ANCCEYDFT_Contig340-pred_gff_snap-gene-1.28-mRNA-1	1.3e-231	ko:K13184		maker-ANCCEYDFT_Contig196-pred_gff_snap-gene-0.5-mRNA-1	5.1e-233	ko:K03009		K17623	5	6
	maker-ANCCEYDFT_Contig53-pred_gff_snap-gene-0.7-mRNA-1	7.3e-231	ko:K14415		maker-ANCCEYDFT_Contig164-pred_gff_snap-gene-0.9-mRNA-1	7.1e-233	ko:K00670		K11343	1	2
	maker-ANCCEYDFT_Contig198-pred_gff_snap-gene-2.16-mRNA-1	9.3e-231	ko:K05036		maker-ANCCEYDFT_Contig190-pred_gff_snap-gene-1.5-mRNA-1	7.1e-233	ko:K14463		K06551	1	1
	maker-ANCCEYDFT_Contig401-pred_gff_snap-gene-1.24-mRNA-1	1.5e-230	ko:K11373		maker-ANCCEYDFT_Contig37-pred_gff_fgenesh-gene-6.3-mRNA-1	1.5e-232	ko:K07375		K07897	2	3
	maker-ANCCEYDFT_Contig62-pred_gff_snap-gene-6.12-mRNA-1	1.9e-230	ko:K02133		maker-ANCCEYDFT_Contig66-pred_gff_snap-gene-3.9-mRNA-1	2.3e-232	ko:K08874		K13109	2	3
	maker-ANCCEYDFT_Contig2-pred_gff_snap-gene-14.15-mRNA-1	3.3e-230	ko:K14312		maker-ANCCEYDFT_Contig475-pred_gff_snap-gene-0.4-mRNA-1	2.9e-232	ko:K03128		K03849	2	2
	maker-ANCCEYDFT_Contig29-pred_gff_snap-gene-7.13-mRNA-1	1.5e-229	ko:K00264		maker-ANCCEYDFT_Contig61-augustus-gene-3.24-mRNA-1	4.4e-232	ko:K01349		K13121	2	2
	maker-ANCCEYDFT_Contig102-pred_gff_snap-gene-0.17-mRNA-1	1.7e-229	ko:K11997		maker-ANCCEYDFT_Contig538-pred_gff_fgenesh-gene-0.1-mRNA-1	5.6e-232	ko:K00108		K09328	1	1
	maker-ANCCEYDFT_Contig477-pred_gff_snap-gene-1.10-mRNA-1	1.7e-229	ko:K17675		maker-ANCCEYDFT_Contig340-pred_gff_snap-gene-1.28-mRNA-1	1.3e-231	ko:K13184		K03676	8	9
	maker-ANCCEYDFT_Contig824-pred_gff_snap-gene-0.21-mRNA-1	2.9e-229	ko:K14400		maker-ANCCEYDFT_Contig53-pred_gff_snap-gene-0.7-mRNA-1	7.3e-231	ko:K14415		K14313	3	4
	maker-ANCCEYDFT_Contig228-pred_gff_snap-gene-3.21-mRNA-1	3.6e-229	ko:K02366		maker-ANCCEYDFT_Contig198-pred_gff_snap-gene-2.16-mRNA-1	9.3e-231	ko:K05036		K01044	8	8
	maker-ANCCEYDFT_Contig31-pred_gff_snap-gene-7.9-mRNA-1	3.6e-229	ko:K05857		maker-ANCCEYDFT_Contig401-pred_gff_snap-gene-1.24-mRNA-1	1.5e-230	ko:K11373		K11592	4	3
	maker-ANCCEYDFT_Contig67-pred_gff_snap-gene-6.26-mRNA-1	4.6e-229	ko:K11787		maker-ANCCEYDFT_Contig62-pred_gff_snap-gene-6.12-mRNA-1	1.9e-230	ko:K02133		K12366	2	2
	maker-ANCCEYDFT_Contig115-pred_gff_snap-gene-5.9-mRNA-1	5.9e-229	ko:K12823		maker-ANCCEYDFT_Contig1289-pred_gff_snap-gene-0.2-mRNA-1	8.3e-230	ko:K14616		K01934	2	3
	maker-ANCCEYDFT_Contig363-pred_gff_snap-gene-1.14-mRNA-1	5.9e-229	ko:K07198		maker-ANCCEYDFT_Contig102-pred_gff_snap-gene-0.17-mRNA-1	1.7e-229	ko:K11997		K09097	3	3
	maker-ANCCEYDFT_Contig1080-pred_gff_snap-gene-0.6-mRNA-1	7.5e-229	ko:K14616		maker-ANCCEYDFT_Contig228-pred_gff_snap-gene-3.21-mRNA-1	3.6e-229	ko:K02366		K00486	6	7
	maker-ANCCEYDFT_Contig1598-augustus-gene-0.5-mRNA-1	9.6e-229	ko:K03006		maker-ANCCEYDFT_Contig31-pred_gff_snap-gene-7.9-mRNA-1	3.6e-229	ko:K05857		K04424	4	4
	maker-ANCCEYDFT_Contig201-pred_gff_snap-gene-2.17-mRNA-1	6.9e-228	ko:K06927		maker-ANCCEYDFT_Contig67-pred_gff_snap-gene-6.26-mRNA-1	4.6e-229	ko:K11787		K10576	2	2
	maker-ANCCEYDFT_Contig304-pred_gff_snap-gene-1.9-mRNA-1	1.1e-227	ko:K12478		maker-ANCCEYDFT_Contig115-pred_gff_snap-gene-5.9-mRNA-1	5.9e-229	ko:K12823		K10580	7	8
	maker-ANCCEYDFT_Contig462-pred_gff_snap-gene-0.15-mRNA-1	1.4e-227	ko:K07374		maker-ANCCEYDFT_Contig363-pred_gff_snap-gene-1.14-mRNA-1	5.9e-229	ko:K07198		K07190	3	3
	maker-ANCCEYDFT_Contig64-pred_gff_snap-gene-1.15-mRNA-1	1.4e-227	ko:K08473		maker-ANCCEYDFT_Contig21-pred_gff_snap-gene-8.17-mRNA-1	2.8e-228	ko:K15272		K14009	2	2
	maker-ANCCEYDFT_Contig2-pred_gff_snap-gene-4.9-mRNA-1	1.8e-227	ko:K07870		maker-ANCCEYDFT_Contig41-augustus-gene-3.24-mRNA-1	6.8e-228	ko:K00029		K02734	2	3
	maker-ANCCEYDFT_Contig182-pred_gff_snap-gene-3.15-mRNA-1	2.9e-227	ko:K06842		maker-ANCCEYDFT_Contig201-pred_gff_snap-gene-2.15-mRNA-1	6.9e-228	ko:K06927		K04556	3	3
	maker-ANCCEYDFT_Contig28-pred_gff_snap-gene-0.9-mRNA-1	5.6e-227	ko:K15759		maker-ANCCEYDFT_Contig316-pred_gff_snap-gene-2.27-mRNA-1	7.9e-228	ko:K17597		K13528	7	7
	maker-ANCCEYDFT_Contig37-pred_gff_fgenesh-gene-0.1-mRNA-1	6.1e-227	ko:K04564		maker-ANCCEYDFT_Contig304-pred_gff_snap-gene-1.9-mRNA-1	1.1e-227	ko:K12478		K02021	20	27
	maker-ANCCEYDFT_Contig73-pred_gff_fgenesh-gene-3.0-mRNA-1	7.7e-227	ko:K00161		maker-ANCCEYDFT_Contig554-augustus-gene-0.34-mRNA-1	1.1e-227	ko:K06271		K00477	2	2
	maker-ANCCEYDFT_Contig245-pred_gff_snap-gene-1.17-mRNA-1	1.3e-226	ko:K07562		maker-ANCCEYDFT_Contig462-pred_gff_snap-gene-0.15-mRNA-1	1.4e-227	ko:K07374		K01415	13	13
	maker-ANCCEYDFT_Contig59-pred_gff_snap-gene-5.11-mRNA-1	1.3e-226	ko:K15436		maker-ANCCEYDFT_Contig64-pred_gff_snap-gene-1.15-mRNA-1	1.4e-227	ko:K08473		K00789	13	13
	maker-ANCCEYDFT_Contig167-pred_gff_snap-gene-3.8-mRNA-1	2.6e-226	ko:K08508		maker-ANCCEYDFT_Contig2-pred_gff_snap-gene-4.9-mRNA-1	1.8e-227	ko:K07870		K11801	4	5
	maker-ANCCEYDFT_Contig1997-pred_gff_snap-gene-0.4-mRNA-1	2.6e-226	ko:K00865		maker-ANCCEYDFT_Contig393-pred_gff_fgenesh-gene-1.0-mRNA-1	1.8e-227	ko:K12824		K04427	3	2
	maker-ANCCEYDFT_Contig473-pred_gff_snap-gene-1.24-mRNA-1	2.6e-226	ko:K17964		maker-ANCCEYDFT_Contig182-pred_gff_snap-gene-3.15-mRNA-1	2.9e-227	ko:K06842		K11093	2	2
	maker-ANCCEYDFT_Contig489-pred_gff_snap-gene-0.26-mRNA-1	2.6e-226	ko:K13179		maker-ANCCEYDFT_Contig37-pred_gff_fgenesh-gene-0.1-mRNA-1	6.1e-227	ko:K04564		K11789	3	6
	maker-ANCCEYDFT_Contig296-augustus-gene-0.35-mRNA-1	3.4e-226	ko:K01679		maker-ANCCEYDFT_Contig73-pred_gff_fgenesh-gene-3.0-mRNA-1	7.7e-227	ko:K00161		K00253	6	6
	maker-ANCCEYDFT_Contig296-pred_gff_snap-gene-1.6-mRNA-1	3.4e-226	ko:K08869		maker-ANCCEYDFT_Contig245-pred_gff_snap-gene-1.17-mRNA-1	1.3e-226	ko:K07562		K03357	5	5
	maker-ANCCEYDFT_Contig130-pred_gff_fgenesh-gene-5.23-mRNA-1	4.3e-226	ko:K13217		maker-ANCCEYDFT_Contig59-pred_gff_snap-gene-5.11-mRNA-1	1.3e-226	ko:K15436		K00149	5	5
	maker-ANCCEYDFT_Contig60-pred_gff_snap-gene-0.11-mRNA-1	5.5e-226	ko:K01425		maker-ANCCEYDFT_Contig45-pred_gff_snap-gene-0.12-mRNA-1	1.6e-226	ko:K13126		K15030	1	2
	maker-ANCCEYDFT_Contig1127-pred_gff_fgenesh-gene-0.0-mRNA-1	7.6e-226	ko:K17955		maker-ANCCEYDFT_Contig392-pred_gff_snap-gene-1.10-mRNA-1	2e-226	ko:K16746		K12198	2	2
	maker-ANCCEYDFT_Contig1993-pred_gff_snap-gene-0.2-mRNA-1	7.7e-226	ko:K13219		maker-ANCCEYDFT_Contig129-pred_gff_snap-gene-1.13-mRNA-1	2.6e-226	ko:K17600		K04630	1	4
	maker-ANCCEYDFT_Contig1077-pred_gff_snap-gene-0.1-mRNA-1	1.1e-225	ko:K04646		maker-ANCCEYDFT_Contig167-pred_gff_snap-gene-3.8-mRNA-1	2.6e-226	ko:K08508		K00207	13	14
	maker-ANCCEYDFT_Contig1475-pred_gff_snap-gene-0.3-mRNA-1	1.1e-225	ko:K10394		maker-ANCCEYDFT_Contig1997-pred_gff_snap-gene-0.4-mRNA-1	2.6e-226	ko:K00865		K09660	3	3
	maker-ANCCEYDFT_Contig1285-pred_gff_snap-gene-0.3-mRNA-1	2.4e-225	ko:K09498		maker-ANCCEYDFT_Contig489-pred_gff_snap-gene-0.26-mRNA-1	2.6e-226	ko:K13179		K02739	2	3
	maker-ANCCEYDFT_Contig410-pred_gff_snap-gene-0.2-mRNA-1	1.2e-224	ko:K11584		maker-ANCCEYDFT_Contig86-augustus-gene-2.36-mRNA-1	2.6e-226	ko:K01968		K10756	4	5
	maker-ANCCEYDFT_Contig389-pred_gff_snap-gene-1.19-mRNA-1	2.7e-224	ko:K15297		maker-ANCCEYDFT_Contig296-augustus-gene-0.36-mRNA-1	3.4e-226	ko:K01679		K14072	4	5
	maker-ANCCEYDFT_Contig397-pred_gff_snap-gene-1.21-mRNA-1	2.7e-224	ko:K09530		maker-ANCCEYDFT_Contig296-pred_gff_snap-gene-1.6-mRNA-1	3.4e-226	ko:K08869		K00733	2	2
	maker-ANCCEYDFT_Contig118-pred_gff_snap-gene-4.24-mRNA-1	3.5e-224	ko:K06103		maker-ANCCEYDFT_Contig130-pred_gff_fgenesh-gene-5.23-mRNA-1	4.3e-226	ko:K13217		K02155	3	3
	maker-ANCCEYDFT_Contig753-pred_gff_fgenesh-gene-0.4-mRNA-1	3.5e-224	ko:K00384		maker-ANCCEYDFT_Contig60-pred_gff_snap-gene-0.11-mRNA-1	5.5e-226	ko:K01425		K12840	49	59
	maker-ANCCEYDFT_Contig114-pred_gff_snap-gene-4.5-mRNA-1	9.2e-224	ko:K08473		maker-ANCCEYDFT_Contig570-pred_gff_snap-gene-0.26-mRNA-1	7e-226	ko:K05319		K07466	8	8
	maker-ANCCEYDFT_Contig221-pred_gff_snap-gene-0.19-mRNA-1	1.2e-223	ko:K07950		maker-ANCCEYDFT_Contig1127-pred_gff_fgenesh-gene-0.0-mRNA-1	7.6e-226	ko:K17955		K12832	2	3
	maker-ANCCEYDFT_Contig1-pred_gff_snap-gene-17.6-mRNA-1	1.5e-223	ko:K17979		maker-ANCCEYDFT_Contig1993-pred_gff_snap-gene-0.2-mRNA-1	7.7e-226	ko:K13219		K04646	5	5
	maker-ANCCEYDFT_Contig295-pred_gff_fgenesh-gene-1.1-mRNA-1	2.4e-223	ko:K01647		maker-ANCCEYDFT_Contig1077-pred_gff_snap-gene-0.1-mRNA-1	1.1e-225	ko:K04646		K04257	6	8
	maker-ANCCEYDFT_Contig263-pred_gff_snap-gene-1.21-mRNA-1	3.1e-223	ko:K03165		maker-ANCCEYDFT_Contig1475-pred_gff_snap-gene-0.3-mRNA-1	1.1e-225	ko:K10394		K10849	2	2
	maker-ANCCEYDFT_Contig660-pred_gff_snap-gene-0.5-mRNA-1	3.1e-223	ko:K15029		maker-ANCCEYDFT_Contig1285-pred_gff_snap-gene-0.3-mRNA-1	2.4e-225	ko:K09498		K14298	4	4
	maker-ANCCEYDFT_Contig103-pred_gff_snap-gene-4.9-mRNA-1	3.8e-223	ko:K09250		maker-ANCCEYDFT_Contig77-pred_gff_snap-gene-6.27-mRNA-1	2.9e-225	ko:K08473		K00827	4	5
	maker-ANCCEYDFT_Contig33-pred_gff_snap-gene-2.11-mRNA-1	6.5e-223	ko:K15360		maker-ANCCEYDFT_Contig410-pred_gff_snap-gene-0.2-mRNA-1	1.2e-224	ko:K11584		K08835	3	3
	maker-ANCCEYDFT_Contig988-pred_gff_snap-gene-0.7-mRNA-1	8.3e-223	ko:K02147		maker-ANCCEYDFT_Contig345-augustus-gene-1.28-mRNA-1	1.8e-224	ko:K17894		K03061	5	5
	maker-ANCCEYDFT_Contig525-pred_gff_fgenesh-gene-0.1-mRNA-1	1.1e-222	ko:K08648		maker-ANCCEYDFT_Contig389-pred_gff_snap-gene-1.19-mRNA-1	2.7e-224	ko:K15297		K01277	5	4
	maker-ANCCEYDFT_Contig73-pred_gff_snap-gene-1.16-mRNA-1	1.1e-222	ko:K14408		maker-ANCCEYDFT_Contig397-pred_gff_snap-gene-1.21-mRNA-1	2.7e-224	ko:K09530		K09458	2	2
	maker-ANCCEYDFT_Contig199-pred_gff_snap-gene-1.20-mRNA-1	1.3e-222	ko:K12319		maker-ANCCEYDFT_Contig753-pred_gff_fgenesh-gene-0.4-mRNA-1	3.5e-224	ko:K00384		K03347	3	3
	maker-ANCCEYDFT_Contig696-pred_gff_snap-gene-0.18-mRNA-1	1.7e-222	ko:K08734		maker-ANCCEYDFT_Contig114-pred_gff_snap-gene-4.5-mRNA-1	9.2e-224	ko:K08473		K00830	3	3
	maker-ANCCEYDFT_Contig23-pred_gff_snap-gene-9.18-mRNA-1	2.5e-222	ko:K17800		maker-ANCCEYDFT_Contig236-pred_gff_snap-gene-2.16-mRNA-1	1.2e-223	ko:K07588		K02353	1	5
	maker-ANCCEYDFT_Contig4-pred_gff_snap-gene-7.8-mRNA-1	2.8e-222	ko:K15617		maker-ANCCEYDFT_Contig1-pred_gff_snap-gene-17.6-mRNA-1	1.5e-223	ko:K17979		K16550	6	6
	maker-ANCCEYDFT_Contig160-pred_gff_snap-gene-2.10-mRNA-1	3.6e-222	ko:K13807		maker-ANCCEYDFT_Contig178-augustus-gene-0.31-mRNA-1	1.8e-223	ko:K17926		K13095	7	7
	maker-ANCCEYDFT_Contig143-pred_gff_snap-gene-3.14-mRNA-1	4.6e-222	ko:K08737		maker-ANCCEYDFT_Contig124-pred_gff_snap-gene-4.6-mRNA-1	1.9e-223	ko:K13619		K03259	8	9
	maker-ANCCEYDFT_Contig109-pred_gff_snap-gene-4.17-mRNA-1	4.5e-221	ko:K14607		maker-ANCCEYDFT_Contig281-augustus-gene-0.29-mRNA-1	1.9e-223	ko:K05350		K04507	1	2
	maker-ANCCEYDFT_Contig1026-pred_gff_snap-gene-0.6-mRNA-1	8.5e-221	ko:K13278		maker-ANCCEYDFT_Contig348-pred_gff_snap-gene-0.14-mRNA-1	1.9e-223	ko:K14293		K02150	4	4
	maker-ANCCEYDFT_Contig280-pred_gff_snap-gene-2.32-mRNA-1	1.1e-220	ko:K01897		maker-ANCCEYDFT_Contig295-pred_gff_fgenesh-gene-1.1-mRNA-1	2.4e-223	ko:K01647		K01349	7	10
	maker-ANCCEYDFT_Contig949-pred_gff_snap-gene-0.18-mRNA-1	1.8e-220	ko:K01953		maker-ANCCEYDFT_Contig263-pred_gff_snap-gene-1.21-mRNA-1	3.1e-223	ko:K03165		K13348	18	20
	maker-ANCCEYDFT_Contig429-pred_gff_snap-gene-1.11-mRNA-1	2.1e-220	ko:K14844		maker-ANCCEYDFT_Contig586-pred_gff_snap-gene-0.44-mRNA-1	3.1e-223	ko:K01772		K10908	3	6
	maker-ANCCEYDFT_Contig37-augustus-gene-6.28-mRNA-1	2.3e-220	ko:K17509		maker-ANCCEYDFT_Contig660-pred_gff_snap-gene-0.5-mRNA-1	3.1e-223	ko:K15029		K13181	3	3
	maker-ANCCEYDFT_Contig112-pred_gff_snap-gene-3.14-mRNA-1	3.7e-220	ko:K02924		maker-ANCCEYDFT_Contig103-pred_gff_snap-gene-4.9-mRNA-1	3.8e-223	ko:K09250		K10356	8	7
	maker-ANCCEYDFT_Contig657-pred_gff_fgenesh-gene-0.2-mRNA-1	6e-220	ko:K02519		maker-ANCCEYDFT_Contig988-pred_gff_snap-gene-0.7-mRNA-1	8.3e-223	ko:K02147		K05264	6	7
	maker-ANCCEYDFT_Contig44-augustus-gene-7.43-mRNA-1	7.4e-220	ko:K05096		maker-ANCCEYDFT_Contig525-pred_gff_fgenesh-gene-0.1-mRNA-1	1.1e-222	ko:K08648		K11140	15	13
	maker-ANCCEYDFT_Contig225-pred_gff_fgenesh-gene-0.6-mRNA-1	7.7e-220	ko:K03242		maker-ANCCEYDFT_Contig73-pred_gff_snap-gene-1.16-mRNA-1	1.1e-222	ko:K14408		K15732	6	8
	maker-ANCCEYDFT_Contig458-pred_gff_fgenesh-gene-0.0-mRNA-1	9.5e-220	ko:K00249		maker-ANCCEYDFT_Contig199-pred_gff_snap-gene-1.20-mRNA-1	1.3e-222	ko:K12319		K10624	6	5
	maker-ANCCEYDFT_Contig212-pred_gff_snap-gene-3.29-mRNA-1	9.8e-220	ko:K11798		maker-ANCCEYDFT_Contig85-pred_gff_fgenesh-gene-3.0-mRNA-1	1.5e-222	ko:K03515		K05002	1	0
	maker-ANCCEYDFT_Contig62-pred_gff_snap-gene-4.7-mRNA-1	1.2e-219	ko:K12873		maker-ANCCEYDFT_Contig696-pred_gff_snap-gene-0.18-mRNA-1	1.7e-222	ko:K08734		K09332	2	2
	maker-ANCCEYDFT_Contig1136-pred_gff_snap-gene-0.9-mRNA-1	2e-219	ko:K14326		maker-ANCCEYDFT_Contig4-pred_gff_snap-gene-7.8-mRNA-1	2.8e-222	ko:K15617		K09533	1	4
	maker-ANCCEYDFT_Contig521-pred_gff_snap-gene-0.24-mRNA-1	5.4e-219	ko:K17797		maker-ANCCEYDFT_Contig484-pred_gff_snap-gene-0.11-mRNA-1	2.8e-222	ko:K17535		K14521	2	2
	maker-ANCCEYDFT_Contig32-pred_gff_fgenesh-gene-7.5-mRNA-1	2.2e-218	ko:K00207		maker-ANCCEYDFT_Contig160-pred_gff_snap-gene-2.10-mRNA-1	3.6e-222	ko:K13807		K14607	2	2
	maker-ANCCEYDFT_Contig517-pred_gff_snap-gene-0.14-mRNA-1	2.2e-218	ko:K01158		maker-ANCCEYDFT_Contig143-pred_gff_snap-gene-3.14-mRNA-1	4.6e-222	ko:K08737		K10654	1	1
	maker-ANCCEYDFT_Contig334-pred_gff_snap-gene-0.23-mRNA-1	2.5e-218	ko:K17430		maker-ANCCEYDFT_Contig109-pred_gff_snap-gene-4.17-mRNA-1	4.5e-221	ko:K14607		K13525	4	4
	maker-ANCCEYDFT_Contig266-pred_gff_snap-gene-0.8-mRNA-1	3.8e-218	ko:K18083		maker-ANCCEYDFT_Contig210-augustus-gene-0.40-mRNA-1	5.7e-221	ko:K00873		K00453	1	1
	maker-ANCCEYDFT_Contig758-pred_gff_snap-gene-0.9-mRNA-1	3.8e-218	ko:K01800		maker-ANCCEYDFT_Contig280-pred_gff_snap-gene-2.32-mRNA-1	1.1e-220	ko:K01897		K17795	3	3
	maker-ANCCEYDFT_Contig906-pred_gff_snap-gene-0.0-mRNA-1	3.8e-218	ko:K14841		maker-ANCCEYDFT_Contig15-augustus-gene-8.32-mRNA-1	1.8e-220	ko:K06816		K01102	6	9
	maker-ANCCEYDFT_Contig611-pred_gff_snap-gene-0.15-mRNA-1	7.7e-218	ko:K15162		maker-ANCCEYDFT_Contig949-pred_gff_snap-gene-0.18-mRNA-1	1.8e-220	ko:K01953		K04605	4	3
	maker-ANCCEYDFT_Contig505-pred_gff_snap-gene-0.32-mRNA-1	1e-217	ko:K12302		maker-ANCCEYDFT_Contig429-pred_gff_snap-gene-1.11-mRNA-1	2.1e-220	ko:K14844		K06843	8	10
	maker-ANCCEYDFT_Contig22-pred_gff_snap-gene-10.31-mRNA-1	1.2e-217	ko:K14998		maker-ANCCEYDFT_Contig657-pred_gff_fgenesh-gene-0.2-mRNA-1	6e-220	ko:K02519		K08492	2	3
	maker-ANCCEYDFT_Contig271-pred_gff_snap-gene-0.9-mRNA-1	1.6e-217	ko:K14555		maker-ANCCEYDFT_Contig225-pred_gff_fgenesh-gene-0.6-mRNA-1	7.7e-220	ko:K03242		K10771	6	6
	maker-ANCCEYDFT_Contig713-pred_gff_snap-gene-0.10-mRNA-1	1.7e-217	ko:K08473		maker-ANCCEYDFT_Contig458-pred_gff_fgenesh-gene-0.0-mRNA-1	9.5e-220	ko:K00249		K14343	6	5
	maker-ANCCEYDFT_Contig82-pred_gff_snap-gene-6.10-mRNA-1	2.1e-217	ko:K01858		maker-ANCCEYDFT_Contig62-pred_gff_snap-gene-4.7-mRNA-1	1.2e-219	ko:K12873		K15102	9	12
	maker-ANCCEYDFT_Contig36-pred_gff_snap-gene-7.12-mRNA-1	4.4e-217	ko:K17255		maker-ANCCEYDFT_Contig76-pred_gff_fgenesh-gene-0.1-mRNA-1	1.2e-219	ko:K00382		K00999	15	16
	maker-ANCCEYDFT_Contig1136-pred_gff_snap-gene-0.11-mRNA-1	6e-217	ko:K00995		maker-ANCCEYDFT_Contig1136-pred_gff_snap-gene-0.9-mRNA-1	2e-219	ko:K14326		K12384	3	4
	maker-ANCCEYDFT_Contig91-pred_gff_snap-gene-0.2-mRNA-1	7.5e-217	ko:K13111		maker-ANCCEYDFT_Contig521-pred_gff_snap-gene-0.24-mRNA-1	5.4e-219	ko:K17797		K02963	9	11
	maker-ANCCEYDFT_Contig136-pred_gff_snap-gene-4.31-mRNA-1	9.1e-217	ko:K04797		maker-ANCCEYDFT_Contig32-pred_gff_fgenesh-gene-7.5-mRNA-1	2.2e-218	ko:K00207		K11805	2	3
	maker-ANCCEYDFT_Contig169-pred_gff_snap-gene-0.4-mRNA-1	9.1e-217	ko:K01049		maker-ANCCEYDFT_Contig517-pred_gff_snap-gene-0.14-mRNA-1	2.2e-218	ko:K01158		K09210	1	0
	maker-ANCCEYDFT_Contig136-pred_gff_fgenesh-gene-1.0-mRNA-1	1.2e-216	ko:K02358		maker-ANCCEYDFT_Contig334-pred_gff_snap-gene-0.23-mRNA-1	2.5e-218	ko:K17430		K00006	6	5
	maker-ANCCEYDFT_Contig337-pred_gff_snap-gene-1.8-mRNA-1	2.7e-216	ko:K00963		maker-ANCCEYDFT_Contig266-pred_gff_snap-gene-0.8-mRNA-1	3.8e-218	ko:K18083		K03386	1	1
	maker-ANCCEYDFT_Contig453-pred_gff_snap-gene-1.19-mRNA-1	3e-216	ko:K17635		maker-ANCCEYDFT_Contig906-pred_gff_snap-gene-0.0-mRNA-1	3.8e-218	ko:K14841		K14209	3	3
	maker-ANCCEYDFT_Contig1120-pred_gff_snap-gene-0.4-mRNA-1	3.2e-216	ko:K06240		maker-ANCCEYDFT_Contig505-pred_gff_snap-gene-0.32-mRNA-1	1e-217	ko:K12302		K13175	4	4
	maker-ANCCEYDFT_Contig1-pred_gff_fgenesh-gene-5.2-mRNA-1	1e-215	ko:K09580		maker-ANCCEYDFT_Contig22-pred_gff_snap-gene-10.31-mRNA-1	1.2e-217	ko:K14998		K11465	1	1
	maker-ANCCEYDFT_Contig335-pred_gff_snap-gene-2.33-mRNA-1	1.7e-215	ko:K03018		maker-ANCCEYDFT_Contig271-pred_gff_snap-gene-0.9-mRNA-1	1.6e-217	ko:K14555		K04153	5	5
	maker-ANCCEYDFT_Contig130-pred_gff_snap-gene-4.8-mRNA-1	2.6e-215	ko:K08473		maker-ANCCEYDFT_Contig713-pred_gff_snap-gene-0.10-mRNA-1	1.7e-217	ko:K08473		K13118	2	3
	maker-ANCCEYDFT_Contig153-pred_gff_snap-gene-2.4-mRNA-1	2.9e-215	ko:K05860		maker-ANCCEYDFT_Contig82-pred_gff_snap-gene-6.10-mRNA-1	2.1e-217	ko:K01858		K09411	5	5
	maker-ANCCEYDFT_Contig11-pred_gff_snap-gene-4.23-mRNA-1	3e-215	ko:K09647		maker-ANCCEYDFT_Contig36-pred_gff_fgenesh-gene-7.7-mRNA-1	4.4e-217	ko:K17255		K00649	6	7
	maker-ANCCEYDFT_Contig16-pred_gff_snap-gene-6.20-mRNA-1	3.3e-215	ko:K17635		maker-ANCCEYDFT_Contig1136-pred_gff_snap-gene-0.11-mRNA-1	6e-217	ko:K00995		K02209	2	1
	maker-ANCCEYDFT_Contig103-pred_gff_snap-gene-3.7-mRNA-1	5.7e-215	ko:K15409		maker-ANCCEYDFT_Contig91-pred_gff_snap-gene-0.2-mRNA-1	7.5e-217	ko:K13111		K06127	7	7
	maker-ANCCEYDFT_Contig1742-pred_gff_snap-gene-0.3-mRNA-1	6.4e-215	ko:K00995		maker-ANCCEYDFT_Contig169-pred_gff_snap-gene-0.4-mRNA-1	9.1e-217	ko:K01049		K05863	9	16
	maker-ANCCEYDFT_Contig74-pred_gff_snap-gene-3.6-mRNA-1	7.3e-215	ko:K02325		maker-ANCCEYDFT_Contig136-pred_gff_fgenesh-gene-1.0-mRNA-1	1.2e-216	ko:K02358		K02996	6	8
	maker-ANCCEYDFT_Contig140-pred_gff_snap-gene-0.17-mRNA-1	3.5e-214	ko:K03132		maker-ANCCEYDFT_Contig337-pred_gff_snap-gene-1.8-mRNA-1	2.7e-216	ko:K00963		K02891	10	11
	maker-ANCCEYDFT_Contig131-pred_gff_snap-gene-0.7-mRNA-1	8.2e-214	ko:K03031		maker-ANCCEYDFT_Contig453-pred_gff_snap-gene-1.19-mRNA-1	3e-216	ko:K17635		K11269	4	6
	maker-ANCCEYDFT_Contig907-pred_gff_snap-gene-0.2-mRNA-1	9.6e-214	ko:K10750		maker-ANCCEYDFT_Contig1120-pred_gff_snap-gene-0.4-mRNA-1	3.2e-216	ko:K06240		K17509	6	5
	maker-ANCCEYDFT_Contig409-pred_gff_snap-gene-0.12-mRNA-1	2.8e-213	ko:K17491		maker-ANCCEYDFT_Contig4-pred_gff_fgenesh-gene-8.3-mRNA-1	3.9e-216	ko:K03935		K11837	1	1
	maker-ANCCEYDFT_Contig201-pred_gff_fgenesh-gene-3.5-mRNA-1	3.6e-213	ko:K01195		maker-ANCCEYDFT_Contig1-pred_gff_fgenesh-gene-5.2-mRNA-1	1e-215	ko:K09580		K07951	1	1
	maker-ANCCEYDFT_Contig177-augustus-gene-1.15-mRNA-1	4.6e-213	ko:K09496		maker-ANCCEYDFT_Contig212-augustus-gene-1.31-mRNA-1	2.2e-215	ko:K02873		K02830	1	1
	maker-ANCCEYDFT_Contig61-pred_gff_snap-gene-2.13-mRNA-1	4.6e-213	ko:K17551		maker-ANCCEYDFT_Contig130-pred_gff_snap-gene-4.8-mRNA-1	2.6e-215	ko:K08473		K13136	2	1
	maker-ANCCEYDFT_Contig249-pred_gff_snap-gene-2.14-mRNA-1	6.3e-213	ko:K16506		maker-ANCCEYDFT_Contig11-pred_gff_snap-gene-4.23-mRNA-1	3e-215	ko:K09647		K11648	6	5
	maker-ANCCEYDFT_Contig236-pred_gff_snap-gene-2.20-mRNA-1	9.6e-213	ko:K00294		maker-ANCCEYDFT_Contig16-pred_gff_snap-gene-6.20-mRNA-1	3.3e-215	ko:K17635		K13123	1	1
	maker-ANCCEYDFT_Contig40-pred_gff_snap-gene-1.8-mRNA-1	9.6e-213	ko:K17276		maker-ANCCEYDFT_Contig1-augustus-gene-13.26-mRNA-1	4.5e-215	ko:K00323		K09647	1	3
	maker-ANCCEYDFT_Contig198-pred_gff_snap-gene-2.17-mRNA-1	1e-212	ko:K06630		maker-ANCCEYDFT_Contig34-augustus-gene-2.15-mRNA-1	6.9e-215	ko:K01490		K06230	1	1
	maker-ANCCEYDFT_Contig19-pred_gff_snap-gene-6.5-mRNA-1	2.4e-212	ko:K05096		maker-ANCCEYDFT_Contig89-pred_gff_snap-gene-2.23-mRNA-1	2.5e-214	ko:K10373		K06174	2	3
	maker-ANCCEYDFT_Contig214-pred_gff_snap-gene-2.21-mRNA-1	2.6e-212	ko:K00149		maker-ANCCEYDFT_Contig143-pred_gff_snap-gene-3.7-mRNA-1	4.7e-214	ko:K17705		K15278	7	6
	maker-ANCCEYDFT_Contig357-pred_gff_snap-gene-1.31-mRNA-1	3e-212	ko:K05315		maker-ANCCEYDFT_Contig131-pred_gff_snap-gene-0.7-mRNA-1	8.2e-214	ko:K03031		K15710	4	5
	maker-ANCCEYDFT_Contig128-pred_gff_snap-gene-0.17-mRNA-1	4.2e-212	ko:K02145		maker-ANCCEYDFT_Contig907-pred_gff_snap-gene-0.2-mRNA-1	9.6e-214	ko:K10750		K03283	10	10
	maker-ANCCEYDFT_Contig1663-pred_gff_snap-gene-0.1-mRNA-1	4.2e-212	ko:K00297		maker-ANCCEYDFT_Contig973-augustus-gene-0.22-mRNA-1	1.1e-213	ko:K12825		K18078	1	3
	maker-ANCCEYDFT_Contig756-pred_gff_snap-gene-0.5-mRNA-1	5.3e-212	ko:K02147		maker-ANCCEYDFT_Contig100-pred_gff_snap-gene-3.14-mRNA-1	1.4e-213	ko:K01251		K02957	4	6
	maker-ANCCEYDFT_Contig331-pred_gff_snap-gene-2.10-mRNA-1	6.8e-212	ko:K10407		maker-ANCCEYDFT_Contig409-pred_gff_snap-gene-0.12-mRNA-1	2.8e-213	ko:K17491		K15187	1	2
	maker-ANCCEYDFT_Contig45-pred_gff_snap-gene-3.9-mRNA-1	6.8e-212	ko:K00615		maker-ANCCEYDFT_Contig201-pred_gff_fgenesh-gene-3.5-mRNA-1	3.6e-213	ko:K01195		K09073	1	1
	maker-ANCCEYDFT_Contig284-pred_gff_fgenesh-gene-2.4-mRNA-1	7e-212	ko:K10358		maker-ANCCEYDFT_Contig90-augustus-gene-5.39-mRNA-1	3.6e-213	ko:K05633		K02264	5	7
	maker-ANCCEYDFT_Contig136-augustus-gene-1.21-mRNA-1	1.4e-211	ko:K14676		maker-ANCCEYDFT_Contig177-augustus-gene-1.15-mRNA-1	4.6e-213	ko:K09496		K09319	2	2
	maker-ANCCEYDFT_Contig42-pred_gff_snap-gene-3.7-mRNA-1	1.4e-211	ko:K10356		maker-ANCCEYDFT_Contig270-pred_gff_snap-gene-0.3-mRNA-1	9.6e-213	ko:K00803		K09504	5	5
	maker-ANCCEYDFT_Contig619-pred_gff_snap-gene-0.29-mRNA-1	1.8e-211	ko:K17681		maker-ANCCEYDFT_Contig40-pred_gff_snap-gene-1.8-mRNA-1	9.6e-213	ko:K17276		K07573	3	3
	maker-ANCCEYDFT_Contig481-pred_gff_snap-gene-0.13-mRNA-1	2.9e-211	ko:K01810		maker-ANCCEYDFT_Contig198-pred_gff_snap-gene-2.17-mRNA-1	1e-212	ko:K06630		K07512	5	5
	maker-ANCCEYDFT_Contig619-pred_gff_snap-gene-0.15-mRNA-1	3.7e-211	ko:K14855		maker-ANCCEYDFT_Contig102-augustus-gene-0.30-mRNA-1	1.2e-212	ko:K00311		K12947	3	2
	maker-ANCCEYDFT_Contig49-pred_gff_snap-gene-3.11-mRNA-1	5.2e-211	ko:K14856		maker-ANCCEYDFT_Contig1598-augustus-gene-0.5-mRNA-1	1.2e-212	ko:K03006		K16059	5	6
	maker-ANCCEYDFT_Contig86-pred_gff_snap-gene-1.9-mRNA-1	5.2e-211	ko:K04365		maker-ANCCEYDFT_Contig136-augustus-gene-1.21-mRNA-1	1.6e-212	ko:K14676		K14838	1	1
	maker-ANCCEYDFT_Contig788-augustus-gene-0.25-mRNA-1	5.5e-211	ko:K06631		maker-ANCCEYDFT_Contig357-pred_gff_snap-gene-1.31-mRNA-1	3e-212	ko:K05315		K15332	1	1
	maker-ANCCEYDFT_Contig34-pred_gff_snap-gene-7.15-mRNA-1	1.3e-210	ko:K02021		maker-ANCCEYDFT_Contig190-pred_gff_snap-gene-3.21-mRNA-1	3.1e-212	ko:K06027		K17956	12	21
	maker-ANCCEYDFT_Contig219-pred_gff_fgenesh-gene-1.0-mRNA-1	2.1e-210	ko:K06068		maker-ANCCEYDFT_Contig14-pred_gff_snap-gene-9.28-mRNA-1	3.3e-212	ko:K03952		K00472	7	17
	maker-ANCCEYDFT_Contig297-pred_gff_snap-gene-0.13-mRNA-1	2.2e-210	ko:K05674		maker-ANCCEYDFT_Contig128-pred_gff_snap-gene-0.17-mRNA-1	4.2e-212	ko:K02145		K00451	3	3
	maker-ANCCEYDFT_Contig5-pred_gff_snap-gene-5.16-mRNA-1	3.5e-210	ko:K13517		maker-ANCCEYDFT_Contig1663-pred_gff_snap-gene-0.1-mRNA-1	4.2e-212	ko:K00297		K00030	7	9
	maker-ANCCEYDFT_Contig607-pred_gff_snap-gene-0.11-mRNA-1	4.3e-210	ko:K01958		maker-ANCCEYDFT_Contig331-pred_gff_snap-gene-2.10-mRNA-1	6.8e-212	ko:K10407		K03511	3	3
	maker-ANCCEYDFT_Contig15-pred_gff_snap-gene-7.21-mRNA-1	1.5e-209	ko:K06110		maker-ANCCEYDFT_Contig45-pred_gff_snap-gene-3.9-mRNA-1	6.8e-212	ko:K00615		K14165	14	13
	maker-ANCCEYDFT_Contig61-pred_gff_fgenesh-gene-6.4-mRNA-1	2.4e-209	ko:K03065		maker-ANCCEYDFT_Contig284-pred_gff_fgenesh-gene-2.4-mRNA-1	7e-212	ko:K10358		K01745	6	6
	maker-ANCCEYDFT_Contig655-pred_gff_snap-gene-0.23-mRNA-1	3.5e-209	ko:K02978		maker-ANCCEYDFT_Contig36-pred_gff_snap-gene-8.17-mRNA-1	3.4e-211	ko:K05125		K08802	4	6
	maker-ANCCEYDFT_Contig61-pred_gff_snap-gene-3.16-mRNA-1	3.9e-209	ko:K00012		maker-ANCCEYDFT_Contig619-pred_gff_snap-gene-0.15-mRNA-1	3.7e-211	ko:K14855		K05463	7	6
	maker-ANCCEYDFT_Contig807-pred_gff_fgenesh-gene-0.3-mRNA-1	4.1e-209	ko:K15172		maker-ANCCEYDFT_Contig49-pred_gff_snap-gene-3.11-mRNA-1	5.2e-211	ko:K14856		K15199	2	3
	maker-ANCCEYDFT_Contig709-pred_gff_snap-gene-0.29-mRNA-1	4.2e-209	ko:K07944		maker-ANCCEYDFT_Contig86-pred_gff_snap-gene-1.9-mRNA-1	5.2e-211	ko:K04365		K09481	5	5
	maker-ANCCEYDFT_Contig71-pred_gff_fgenesh-gene-6.4-mRNA-1	9.4e-209	ko:K05850		maker-ANCCEYDFT_Contig122-pred_gff_snap-gene-4.46-mRNA-1	6.1e-211	ko:K08790		K02183	7	8
	maker-ANCCEYDFT_Contig100-pred_gff_fgenesh-gene-3.3-mRNA-1	1.3e-208	ko:K01251		maker-ANCCEYDFT_Contig686-pred_gff_snap-gene-0.11-mRNA-1	6.1e-211	ko:K03265		K10649	5	7
	maker-ANCCEYDFT_Contig303-pred_gff_snap-gene-0.10-mRNA-1	2.1e-208	ko:K04257		maker-ANCCEYDFT_Contig122-pred_gff_fgenesh-gene-1.19-mRNA-1	9.9e-211	ko:K09495		K04802	2	3
	maker-ANCCEYDFT_Contig398-augustus-gene-1.24-mRNA-1	2.1e-208	ko:K01254		maker-ANCCEYDFT_Contig34-pred_gff_snap-gene-7.15-mRNA-1	1.3e-210	ko:K02021		K01679	5	5
	maker-ANCCEYDFT_Contig270-pred_gff_snap-gene-2.15-mRNA-1	2.2e-208	ko:K05313		maker-ANCCEYDFT_Contig219-pred_gff_fgenesh-gene-1.0-mRNA-1	2.1e-210	ko:K06068		K10747	9	11
	maker-ANCCEYDFT_Contig28-pred_gff_snap-gene-1.13-mRNA-1	2.7e-208	ko:K01611		maker-ANCCEYDFT_Contig583-pred_gff_snap-gene-0.28-mRNA-1	2.6e-210	ko:K12741		K09212	3	4
	maker-ANCCEYDFT_Contig11-pred_gff_snap-gene-4.8-mRNA-1	4.4e-208	ko:K06230		maker-ANCCEYDFT_Contig6-pred_gff_snap-gene-10.24-mRNA-1	2.6e-210	ko:K00476		K03515	8	8
	maker-ANCCEYDFT_Contig7-pred_gff_snap-gene-7.32-mRNA-1	6.6e-208	ko:K17606		maker-ANCCEYDFT_Contig5-pred_gff_snap-gene-5.16-mRNA-1	3.5e-210	ko:K13517		K17083	5	4
	maker-ANCCEYDFT_Contig328-pred_gff_snap-gene-2.15-mRNA-1	8.4e-208	ko:K01875		maker-ANCCEYDFT_Contig108-pred_gff_snap-gene-5.6-mRNA-1	4.3e-210	ko:K10849		K17609	6	6
	maker-ANCCEYDFT_Contig732-pred_gff_snap-gene-0.17-mRNA-1	8.6e-208	ko:K11518		maker-ANCCEYDFT_Contig190-pred_gff_snap-gene-3.33-mRNA-1	4.3e-210	ko:K00318		K11429	4	6
	maker-ANCCEYDFT_Contig890-pred_gff_fgenesh-gene-0.1-mRNA-1	1.9e-207	ko:K11273		maker-ANCCEYDFT_Contig607-pred_gff_snap-gene-0.11-mRNA-1	4.3e-210	ko:K01958		K14815	5	7
	maker-ANCCEYDFT_Contig17-pred_gff_snap-gene-1.16-mRNA-1	2.9e-207	ko:K08793		maker-ANCCEYDFT_Contig5-pred_gff_snap-gene-11.12-mRNA-1	6.4e-210	ko:K11341		K09090	4	4
	maker-ANCCEYDFT_Contig2241-pred_gff_fgenesh-gene-0.0-mRNA-1	4e-207	ko:K15726		maker-ANCCEYDFT_Contig75-pred_gff_snap-gene-6.29-mRNA-1	7e-210	ko:K13411		K17551	3	3
	maker-ANCCEYDFT_Contig362-pred_gff_snap-gene-1.5-mRNA-1	4e-207	ko:K14071		maker-ANCCEYDFT_Contig15-pred_gff_snap-gene-7.21-mRNA-1	1.5e-209	ko:K06110		K12811	4	4
	maker-ANCCEYDFT_Contig1155-pred_gff_snap-gene-0.2-mRNA-1	6.5e-207	ko:K10624		maker-ANCCEYDFT_Contig126-augustus-gene-2.13-mRNA-1	2.4e-209	ko:K06030		K05658	25	29
	maker-ANCCEYDFT_Contig490-pred_gff_snap-gene-0.24-mRNA-1	6.5e-207	ko:K08766		maker-ANCCEYDFT_Contig655-pred_gff_snap-gene-0.23-mRNA-1	3.5e-209	ko:K02978		K03848	6	5
	maker-ANCCEYDFT_Contig421-pred_gff_snap-gene-0.6-mRNA-1	1.3e-206	ko:K10362		maker-ANCCEYDFT_Contig61-pred_gff_snap-gene-3.16-mRNA-1	3.9e-209	ko:K00012		K14026	1	1
	maker-ANCCEYDFT_Contig170-pred_gff_snap-gene-2.18-mRNA-1	2.1e-206	ko:K01950		maker-ANCCEYDFT_Contig807-pred_gff_fgenesh-gene-0.3-mRNA-1	4.1e-209	ko:K15172		K03646	2	2
	maker-ANCCEYDFT_Contig40-pred_gff_snap-gene-5.13-mRNA-1	2.2e-206	ko:K15122		maker-ANCCEYDFT_Contig14-augustus-gene-3.22-mRNA-1	6e-209	ko:K12604		K08558	2	2
	maker-ANCCEYDFT_Contig464-augustus-gene-0.23-mRNA-1	4.6e-206	ko:K11594		maker-ANCCEYDFT_Contig71-pred_gff_fgenesh-gene-6.4-mRNA-1	9.4e-209	ko:K05850		K10404	2	2
	maker-ANCCEYDFT_Contig32-pred_gff_snap-gene-5.21-mRNA-1	6.7e-206	ko:K00232		maker-ANCCEYDFT_Contig90-augustus-gene-0.30-mRNA-1	1e-208	ko:K03231		K14837	2	3
	maker-ANCCEYDFT_Contig104-pred_gff_snap-gene-3.6-mRNA-1	7.4e-206	ko:K12614		maker-ANCCEYDFT_Contig303-pred_gff_snap-gene-0.10-mRNA-1	2.1e-208	ko:K04257		K04372	3	4
	maker-ANCCEYDFT_Contig159-pred_gff_snap-gene-2.26-mRNA-1	7.4e-206	ko:K11984		maker-ANCCEYDFT_Contig398-augustus-gene-1.25-mRNA-1	2.1e-208	ko:K01254		K17600	7	9
	maker-ANCCEYDFT_Contig75-augustus-gene-5.29-mRNA-1	9.5e-206	ko:K13411		maker-ANCCEYDFT_Contig270-pred_gff_snap-gene-2.15-mRNA-1	2.2e-208	ko:K05313		K02924	6	5
	maker-ANCCEYDFT_Contig52-pred_gff_snap-gene-1.19-mRNA-1	1.6e-205	ko:K12816		maker-ANCCEYDFT_Contig28-pred_gff_snap-gene-1.13-mRNA-1	2.7e-208	ko:K01611		K04534	21	23
	maker-ANCCEYDFT_Contig205-pred_gff_fgenesh-gene-3.3-mRNA-1	2e-205	ko:K12816		maker-ANCCEYDFT_Contig11-pred_gff_snap-gene-4.8-mRNA-1	4.4e-208	ko:K06230		K15170	9	9
	maker-ANCCEYDFT_Contig56-pred_gff_snap-gene-2.15-mRNA-1	2e-205	ko:K00814		maker-ANCCEYDFT_Contig7-pred_gff_snap-gene-7.32-mRNA-1	6.6e-208	ko:K17606		K01103	7	9
	maker-ANCCEYDFT_Contig54-pred_gff_snap-gene-6.16-mRNA-1	2.2e-205	ko:K08473		maker-ANCCEYDFT_Contig328-pred_gff_snap-gene-2.15-mRNA-1	8.4e-208	ko:K01875		K09131	1	1
	maker-ANCCEYDFT_Contig25-pred_gff_fgenesh-gene-2.1-mRNA-1	2.5e-205	ko:K14018		maker-ANCCEYDFT_Contig732-pred_gff_snap-gene-0.17-mRNA-1	8.6e-208	ko:K11518		K14457	5	4
	maker-ANCCEYDFT_Contig104-pred_gff_snap-gene-2.18-mRNA-1	5.2e-205	ko:K01338		maker-ANCCEYDFT_Contig890-pred_gff_fgenesh-gene-0.1-mRNA-1	1.9e-207	ko:K11273		K03927	2	2
	maker-ANCCEYDFT_Contig462-pred_gff_snap-gene-0.17-mRNA-1	8.6e-205	ko:K11765		maker-ANCCEYDFT_Contig17-pred_gff_snap-gene-1.16-mRNA-1	2.9e-207	ko:K08793		K11427	3	4
	maker-ANCCEYDFT_Contig115-pred_gff_fgenesh-gene-3.6-mRNA-1	1.1e-204	ko:K08252		maker-ANCCEYDFT_Contig2241-pred_gff_fgenesh-gene-0.0-mRNA-1	4e-207	ko:K15726		K00826	7	7
	maker-ANCCEYDFT_Contig153-pred_gff_fgenesh-gene-2.12-mRNA-1	1.3e-204	ko:K05860		maker-ANCCEYDFT_Contig362-pred_gff_snap-gene-1.5-mRNA-1	4e-207	ko:K14071		K09886	18	18
	maker-ANCCEYDFT_Contig2-pred_gff_snap-gene-8.4-mRNA-1	1.4e-204	ko:K05321		maker-ANCCEYDFT_Contig1155-pred_gff_snap-gene-0.2-mRNA-1	6.5e-207	ko:K10624		K15164	4	7
	maker-ANCCEYDFT_Contig12-pred_gff_snap-gene-5.7-mRNA-1	2.3e-204	ko:K17086		maker-ANCCEYDFT_Contig437-pred_gff_fgenesh-gene-0.0-mRNA-1	6.5e-207	ko:K03267		K11518	7	6
	maker-ANCCEYDFT_Contig154-pred_gff_snap-gene-0.20-mRNA-1	2.6e-204	ko:K14544		maker-ANCCEYDFT_Contig490-augustus-gene-0.46-mRNA-1	1.1e-206	ko:K08766		K07935	6	9
	maker-ANCCEYDFT_Contig227-pred_gff_snap-gene-3.36-mRNA-1	2.9e-204	ko:K12584		maker-ANCCEYDFT_Contig170-pred_gff_snap-gene-2.18-mRNA-1	2.1e-206	ko:K01950		K16682	6	7
	maker-ANCCEYDFT_Contig786-augustus-gene-0.34-mRNA-1	3.4e-204	ko:K01634		maker-ANCCEYDFT_Contig40-pred_gff_snap-gene-5.13-mRNA-1	2.2e-206	ko:K15122		K01796	20	19
	maker-ANCCEYDFT_Contig58-pred_gff_fgenesh-gene-4.5-mRNA-1	6e-204	ko:K05034		maker-ANCCEYDFT_Contig464-augustus-gene-0.24-mRNA-1	4.6e-206	ko:K11594		K03968	1	1
	maker-ANCCEYDFT_Contig364-pred_gff_snap-gene-1.27-mRNA-1	7.7e-204	ko:K00710		maker-ANCCEYDFT_Contig32-pred_gff_snap-gene-5.21-mRNA-1	6.7e-206	ko:K00232		K14169	3	3
	maker-ANCCEYDFT_Contig893-pred_gff_fgenesh-gene-0.0-mRNA-1	7.7e-204	ko:K02375		maker-ANCCEYDFT_Contig104-pred_gff_snap-gene-3.6-mRNA-1	7.4e-206	ko:K12614		K03962	2	2
	maker-ANCCEYDFT_Contig151-pred_gff_snap-gene-3.22-mRNA-1	1.2e-203	ko:K14402		maker-ANCCEYDFT_Contig75-augustus-gene-5.29-mRNA-1	9.5e-206	ko:K13411		K15027	2	2
	maker-ANCCEYDFT_Contig456-pred_gff_snap-gene-1.10-mRNA-1	1.2e-203	ko:K00681		maker-ANCCEYDFT_Contig205-pred_gff_fgenesh-gene-3.3-mRNA-1	2e-205	ko:K12816		K02964	7	7
	maker-ANCCEYDFT_Contig592-pred_gff_snap-gene-0.31-mRNA-1	1.2e-203	ko:K09828		maker-ANCCEYDFT_Contig54-pred_gff_snap-gene-6.16-mRNA-1	2.2e-205	ko:K08473		K10426	2	3
	maker-ANCCEYDFT_Contig624-augustus-gene-0.49-mRNA-1	1.2e-203	ko:K00140		maker-ANCCEYDFT_Contig136-pred_gff_snap-gene-4.19-mRNA-1	2.5e-205	ko:K04797		K17277	1	1
	maker-ANCCEYDFT_Contig965-pred_gff_snap-gene-0.0-mRNA-1	1.6e-203	ko:K10586		maker-ANCCEYDFT_Contig25-pred_gff_fgenesh-gene-2.1-mRNA-1	2.5e-205	ko:K14018		K14403	4	5
	maker-ANCCEYDFT_Contig128-pred_gff_snap-gene-4.21-mRNA-1	5.3e-203	ko:K02599		maker-ANCCEYDFT_Contig104-pred_gff_snap-gene-2.18-mRNA-1	5.2e-205	ko:K01338		K05392	6	6
	maker-ANCCEYDFT_Contig102-pred_gff_snap-gene-0.4-mRNA-1	5.4e-203	ko:K00600		maker-ANCCEYDFT_Contig115-pred_gff_fgenesh-gene-3.6-mRNA-1	1.1e-204	ko:K08252		K15682	1	1
	maker-ANCCEYDFT_Contig277-pred_gff_fgenesh-gene-1.1-mRNA-1	5.4e-203	ko:K17952		maker-ANCCEYDFT_Contig193-pred_gff_snap-gene-1.4-mRNA-1	1.4e-204	ko:K04354		K12179	3	3
	maker-ANCCEYDFT_Contig39-pred_gff_snap-gene-5.8-mRNA-1	6.9e-203	ko:K05048		maker-ANCCEYDFT_Contig2-pred_gff_snap-gene-8.4-mRNA-1	1.4e-204	ko:K05321		K03450	2	2
	maker-ANCCEYDFT_Contig92-pred_gff_snap-gene-2.11-mRNA-1	9e-203	ko:K09522		maker-ANCCEYDFT_Contig541-pred_gff_snap-gene-0.15-mRNA-1	2.3e-204	ko:K02984		K14786	2	3
	maker-ANCCEYDFT_Contig399-pred_gff_snap-gene-0.8-mRNA-1	1.3e-202	ko:K06619		maker-ANCCEYDFT_Contig232-augustus-gene-2.63-mRNA-1	2.9e-204	ko:K04567		K10593	2	2
	maker-ANCCEYDFT_Contig2139-pred_gff_fgenesh-gene-0.0-mRNA-1	1.7e-202	ko:K01929		maker-ANCCEYDFT_Contig786-augustus-gene-0.34-mRNA-1	3.4e-204	ko:K01634		K12373	8	9
	maker-ANCCEYDFT_Contig97-pred_gff_snap-gene-4.6-mRNA-1	2.5e-202	ko:K01285		maker-ANCCEYDFT_Contig893-pred_gff_fgenesh-gene-0.0-mRNA-1	7.7e-204	ko:K02375		K16302	12	11
	maker-ANCCEYDFT_Contig15-pred_gff_snap-gene-3.19-mRNA-1	3.8e-202	ko:K05613		maker-ANCCEYDFT_Contig151-pred_gff_snap-gene-3.22-mRNA-1	1.2e-203	ko:K14402		K01425	13	12
	maker-ANCCEYDFT_Contig497-pred_gff_snap-gene-0.4-mRNA-1	4.5e-202	ko:K16474		maker-ANCCEYDFT_Contig456-pred_gff_snap-gene-1.10-mRNA-1	1.2e-203	ko:K00681		K15335	1	1
	maker-ANCCEYDFT_Contig17-pred_gff_snap-gene-2.15-mRNA-1	6.2e-202	ko:K06883		maker-ANCCEYDFT_Contig965-pred_gff_snap-gene-0.0-mRNA-1	1.6e-203	ko:K10586		K02999	4	5
	maker-ANCCEYDFT_Contig190-pred_gff_snap-gene-1.19-mRNA-1	6.2e-202	ko:K14962		maker-ANCCEYDFT_Contig193-pred_gff_snap-gene-3.33-mRNA-1	1.8e-203	ko:K00565		K12663	1	2
	maker-ANCCEYDFT_Contig54-pred_gff_snap-gene-2.13-mRNA-1	6.2e-202	ko:K13711		maker-ANCCEYDFT_Contig8-pred_gff_snap-gene-7.11-mRNA-1	3.8e-203	ko:K03258		K09495	3	4
	maker-ANCCEYDFT_Contig110-pred_gff_snap-gene-3.21-mRNA-1	6.8e-202	ko:K08473		maker-ANCCEYDFT_Contig24-pred_gff_fgenesh-gene-9.1-mRNA-1	4.5e-203	ko:K12343		K15009	2	2
	maker-ANCCEYDFT_Contig30-augustus-gene-9.38-mRNA-1	1.2e-201	ko:K04523		maker-ANCCEYDFT_Contig128-pred_gff_snap-gene-4.21-mRNA-1	5.3e-203	ko:K02599		K17943	2	1
	maker-ANCCEYDFT_Contig330-pred_gff_snap-gene-2.19-mRNA-1	1.3e-201	ko:K05692		maker-ANCCEYDFT_Contig102-pred_gff_snap-gene-0.4-mRNA-1	5.4e-203	ko:K00600		K14776	2	2
	maker-ANCCEYDFT_Contig65-pred_gff_snap-gene-5.17-mRNA-1	1.3e-201	ko:K01623		maker-ANCCEYDFT_Contig277-pred_gff_fgenesh-gene-1.1-mRNA-1	5.4e-203	ko:K17952		K08181	1	1
	maker-ANCCEYDFT_Contig17-pred_gff_snap-gene-8.6-mRNA-1	5.6e-201	ko:K08269		maker-ANCCEYDFT_Contig39-pred_gff_snap-gene-5.8-mRNA-1	6.9e-203	ko:K05048		K12896	2	2
	maker-ANCCEYDFT_Contig713-augustus-gene-0.25-mRNA-1	9.7e-201	ko:K06631		maker-ANCCEYDFT_Contig399-pred_gff_snap-gene-0.8-mRNA-1	1.3e-202	ko:K06619		K03035	4	5
	maker-ANCCEYDFT_Contig64-pred_gff_snap-gene-6.35-mRNA-1	2e-200	ko:K15028		maker-ANCCEYDFT_Contig2139-pred_gff_fgenesh-gene-0.0-mRNA-1	1.7e-202	ko:K01929		K17307	4	11
	maker-ANCCEYDFT_Contig30-pred_gff_snap-gene-8.37-mRNA-1	2.2e-200	ko:K02737		maker-ANCCEYDFT_Contig97-pred_gff_snap-gene-4.6-mRNA-1	2.5e-202	ko:K01285		K02147	5	6
	maker-ANCCEYDFT_Contig10-pred_gff_snap-gene-12.5-mRNA-1	3.1e-200	ko:K14210		maker-ANCCEYDFT_Contig120-pred_gff_snap-gene-1.16-mRNA-1	2.7e-202	ko:K02021		K10395	17	20
	maker-ANCCEYDFT_Contig1119-pred_gff_fgenesh-gene-0.0-mRNA-1	3.5e-200	ko:K14026		maker-ANCCEYDFT_Contig189-pred_gff_snap-gene-1.15-mRNA-1	3e-202	ko:K05677		K00670	11	17
	maker-ANCCEYDFT_Contig176-augustus-gene-1.26-mRNA-1	3.6e-200	ko:K03946		maker-ANCCEYDFT_Contig15-pred_gff_snap-gene-3.19-mRNA-1	3.8e-202	ko:K05613		K00597	2	2
	maker-ANCCEYDFT_Contig953-augustus-gene-0.26-mRNA-1	5.6e-200	ko:K08956		maker-ANCCEYDFT_Contig102-pred_gff_fgenesh-gene-2.1-mRNA-1	4.9e-202	ko:K12494		K15619	1	1
	maker-ANCCEYDFT_Contig143-pred_gff_snap-gene-1.7-mRNA-1	6.4e-200	ko:K14539		maker-ANCCEYDFT_Contig20-pred_gff_snap-gene-6.7-mRNA-1	5e-202	ko:K07560		K04422	2	4
	maker-ANCCEYDFT_Contig479-pred_gff_snap-gene-1.10-mRNA-1	1e-199	ko:K02995		maker-ANCCEYDFT_Contig17-pred_gff_snap-gene-2.15-mRNA-1	6.2e-202	ko:K06883		K11095	4	4
	maker-ANCCEYDFT_Contig101-pred_gff_snap-gene-1.4-mRNA-1	1.2e-199	ko:K09497		maker-ANCCEYDFT_Contig190-pred_gff_snap-gene-1.19-mRNA-1	6.2e-202	ko:K14962		K01447	1	1
	maker-ANCCEYDFT_Contig1555-pred_gff_snap-gene-0.2-mRNA-1	1.3e-199	ko:K12261		maker-ANCCEYDFT_Contig194-pred_gff_snap-gene-1.5-mRNA-1	7.1e-202	ko:K02105		K12734	5	5
	maker-ANCCEYDFT_Contig402-augustus-gene-1.59-mRNA-1	1.3e-199	ko:K17560		maker-ANCCEYDFT_Contig30-augustus-gene-9.44-mRNA-1	1.2e-201	ko:K04523		K11543	18	23
	maker-ANCCEYDFT_Contig83-pred_gff_snap-gene-4.7-mRNA-1	2.8e-199	ko:K10406		maker-ANCCEYDFT_Contig330-pred_gff_snap-gene-2.19-mRNA-1	1.3e-201	ko:K05692		K09517	2	2
	maker-ANCCEYDFT_Contig2043-pred_gff_snap-gene-0.4-mRNA-1	4.5e-199	ko:K00382		maker-ANCCEYDFT_Contig65-pred_gff_snap-gene-5.17-mRNA-1	1.3e-201	ko:K01623		K08288	2	4
	maker-ANCCEYDFT_Contig283-pred_gff_snap-gene-2.20-mRNA-1	4.5e-199	ko:K05313		maker-ANCCEYDFT_Contig137-augustus-gene-3.28-mRNA-1	3.7e-201	ko:K00799		K02877	18	19
	maker-ANCCEYDFT_Contig464-pred_gff_snap-gene-1.34-mRNA-1	4.5e-199	ko:K03364		maker-ANCCEYDFT_Contig78-pred_gff_fgenesh-gene-0.0-mRNA-1	5.6e-201	ko:K09540		K01231	5	6
	maker-ANCCEYDFT_Contig1108-pred_gff_snap-gene-0.10-mRNA-1	5.7e-199	ko:K15199		maker-ANCCEYDFT_Contig713-augustus-gene-0.25-mRNA-1	9.7e-201	ko:K06631		K17981	4	5
	maker-ANCCEYDFT_Contig64-pred_gff_snap-gene-1.12-mRNA-1	7.6e-199	ko:K08473		maker-ANCCEYDFT_Contig364-pred_gff_fgenesh-gene-1.6-mRNA-1	1.2e-200	ko:K00710		K15323	3	3
	maker-ANCCEYDFT_Contig1-pred_gff_fgenesh-gene-6.19-mRNA-1	9.4e-199	ko:K14453		maker-ANCCEYDFT_Contig20-pred_gff_snap-gene-7.36-mRNA-1	1.9e-200	ko:K12819		K11964	5	5
	maker-ANCCEYDFT_Contig155-pred_gff_snap-gene-4.45-mRNA-1	1.2e-198	ko:K03062		maker-ANCCEYDFT_Contig64-pred_gff_snap-gene-6.35-mRNA-1	2e-200	ko:K15028		K10754	4	5
	maker-ANCCEYDFT_Contig408-pred_gff_fgenesh-gene-0.4-mRNA-1	1.6e-198	ko:K08808		maker-ANCCEYDFT_Contig1119-pred_gff_fgenesh-gene-0.0-mRNA-1	3.5e-200	ko:K14026		K04640	18	20
	maker-ANCCEYDFT_Contig370-pred_gff_snap-gene-1.46-mRNA-1	1.9e-198	ko:K14776		maker-ANCCEYDFT_Contig176-augustus-gene-1.25-mRNA-1	3.6e-200	ko:K03946		K05497	3	3
	maker-ANCCEYDFT_Contig441-pred_gff_snap-gene-0.3-mRNA-1	1.9e-198	ko:K17607		maker-ANCCEYDFT_Contig953-augustus-gene-0.26-mRNA-1	5.6e-200	ko:K08956		K14566	4	4
	maker-ANCCEYDFT_Contig65-pred_gff_snap-gene-5.18-mRNA-1	2.5e-198	ko:K01889		maker-ANCCEYDFT_Contig143-pred_gff_snap-gene-1.7-mRNA-1	6.4e-200	ko:K14539		K00750	4	4
	maker-ANCCEYDFT_Contig1712-augustus-gene-0.3-mRNA-1	3.6e-198	ko:K00910		maker-ANCCEYDFT_Contig1555-pred_gff_snap-gene-0.2-mRNA-1	1.3e-199	ko:K12261		K07756	3	3
	maker-ANCCEYDFT_Contig4-pred_gff_snap-gene-8.16-mRNA-1	3.6e-198	ko:K16336		maker-ANCCEYDFT_Contig402-augustus-gene-1.60-mRNA-1	1.3e-199	ko:K17560		K15108	1	3
	maker-ANCCEYDFT_Contig232-pred_gff_fgenesh-gene-2.8-mRNA-1	8.4e-198	ko:K05195		maker-ANCCEYDFT_Contig83-pred_gff_snap-gene-4.7-mRNA-1	2.8e-199	ko:K10406		K18080	7	10
	maker-ANCCEYDFT_Contig32-pred_gff_snap-gene-4.13-mRNA-1	1.1e-197	ko:K17424		maker-ANCCEYDFT_Contig86-augustus-gene-4.25-mRNA-1	3.9e-199	ko:K14401		K00621	3	4
	maker-ANCCEYDFT_Contig367-pred_gff_snap-gene-0.8-mRNA-1	1.7e-197	ko:K05312		maker-ANCCEYDFT_Contig2043-pred_gff_snap-gene-0.4-mRNA-1	4.5e-199	ko:K00382		K11390	2	2
	maker-ANCCEYDFT_Contig98-pred_gff_snap-gene-5.35-mRNA-1	2.5e-197	ko:K08509		maker-ANCCEYDFT_Contig283-pred_gff_snap-gene-2.20-mRNA-1	4.5e-199	ko:K05313		K10858	5	6
	maker-ANCCEYDFT_Contig459-pred_gff_snap-gene-0.13-mRNA-1	5.9e-197	ko:K05725		maker-ANCCEYDFT_Contig1108-pred_gff_snap-gene-0.10-mRNA-1	5.7e-199	ko:K15199		K06580	2	2
	maker-ANCCEYDFT_Contig225-pred_gff_snap-gene-0.39-mRNA-1	7.6e-197	ko:K13116		maker-ANCCEYDFT_Contig42-augustus-gene-3.31-mRNA-1	7.3e-199	ko:K10356		K04430	1	2
	maker-ANCCEYDFT_Contig138-pred_gff_snap-gene-1.20-mRNA-1	7.8e-197	ko:K01456		maker-ANCCEYDFT_Contig64-pred_gff_snap-gene-1.12-mRNA-1	7.6e-199	ko:K08473		K05175	7	8
	maker-ANCCEYDFT_Contig202-pred_gff_snap-gene-2.24-mRNA-1	1.4e-196	ko:K04461		maker-ANCCEYDFT_Contig1-pred_gff_fgenesh-gene-6.19-mRNA-1	9.4e-199	ko:K14453		K03723	2	2
	maker-ANCCEYDFT_Contig113-pred_gff_snap-gene-1.9-mRNA-1	1.6e-196	ko:K01099		maker-ANCCEYDFT_Contig155-pred_gff_snap-gene-4.45-mRNA-1	1.2e-198	ko:K03062		K01285	13	12
	maker-ANCCEYDFT_Contig17-pred_gff_snap-gene-4.33-mRNA-1	2e-196	ko:K08292		maker-ANCCEYDFT_Contig408-pred_gff_fgenesh-gene-0.4-mRNA-1	1.6e-198	ko:K08808		K11407	11	14
	maker-ANCCEYDFT_Contig214-pred_gff_snap-gene-2.9-mRNA-1	2.6e-196	ko:K14843		maker-ANCCEYDFT_Contig201-augustus-gene-3.40-mRNA-1	1.8e-198	ko:K05313		K12823	7	8
	maker-ANCCEYDFT_Contig2-pred_gff_fgenesh-gene-8.8-mRNA-1	3.4e-196	ko:K04958		maker-ANCCEYDFT_Contig370-pred_gff_snap-gene-1.46-mRNA-1	1.9e-198	ko:K14776		K14713	4	4
	maker-ANCCEYDFT_Contig25-pred_gff_snap-gene-3.15-mRNA-1	5.3e-196	ko:K05312		maker-ANCCEYDFT_Contig441-pred_gff_snap-gene-0.3-mRNA-1	1.9e-198	ko:K17607		K15135	2	3
	maker-ANCCEYDFT_Contig777-pred_gff_snap-gene-0.9-mRNA-1	1.6e-195	ko:K02156		maker-ANCCEYDFT_Contig65-pred_gff_snap-gene-5.18-mRNA-1	2.5e-198	ko:K01889		K18081	2	4
	maker-ANCCEYDFT_Contig98-pred_gff_snap-gene-0.15-mRNA-1	2.3e-195	ko:K09377		maker-ANCCEYDFT_Contig1712-augustus-gene-0.3-mRNA-1	3.6e-198	ko:K00910		K17081	2	2
	maker-ANCCEYDFT_Contig1211-pred_gff_snap-gene-0.6-mRNA-1	2.9e-195	ko:K11224		maker-ANCCEYDFT_Contig232-pred_gff_fgenesh-gene-2.8-mRNA-1	8.4e-198	ko:K05195		K17952	10	12
	maker-ANCCEYDFT_Contig5-augustus-gene-0.37-mRNA-1	2.9e-195	ko:K02941		maker-ANCCEYDFT_Contig709-pred_gff_snap-gene-0.14-mRNA-1	1.2e-197	ko:K07944		K14571	3	5
	maker-ANCCEYDFT_Contig620-augustus-gene-0.36-mRNA-1	2.9e-195	ko:K03062		maker-ANCCEYDFT_Contig367-pred_gff_snap-gene-0.8-mRNA-1	1.7e-197	ko:K05312		K01493	7	8
	maker-ANCCEYDFT_Contig72-pred_gff_snap-gene-3.4-mRNA-1	3.8e-195	ko:K03064		maker-ANCCEYDFT_Contig98-pred_gff_snap-gene-5.35-mRNA-1	2.5e-197	ko:K08509		K12176	9	10
	maker-ANCCEYDFT_Contig58-pred_gff_snap-gene-3.23-mRNA-1	4.1e-195	ko:K02354		maker-ANCCEYDFT_Contig484-pred_gff_snap-gene-1.7-mRNA-1	5.1e-197	ko:K12843		K02929	5	5
	maker-ANCCEYDFT_Contig34-pred_gff_snap-gene-3.7-mRNA-1	4.8e-195	ko:K14564		maker-ANCCEYDFT_Contig225-pred_gff_snap-gene-0.39-mRNA-1	7.6e-197	ko:K13116		K07560	9	9
	maker-ANCCEYDFT_Contig499-pred_gff_snap-gene-0.20-mRNA-1	4.8e-195	ko:K15698		maker-ANCCEYDFT_Contig47-pred_gff_snap-gene-0.8-mRNA-1	7.6e-197	ko:K10393		K00857	1	1
	maker-ANCCEYDFT_Contig623-pred_gff_snap-gene-0.16-mRNA-1	4.8e-195	ko:K10427		maker-ANCCEYDFT_Contig138-pred_gff_snap-gene-1.20-mRNA-1	7.8e-197	ko:K01456		K04482	2	2
	maker-ANCCEYDFT_Contig2930-pred_gff_fgenesh-gene-0.0-mRNA-1	5.1e-195	ko:K09932		maker-ANCCEYDFT_Contig49-pred_gff_snap-gene-4.13-mRNA-1	1.2e-196	ko:K12838		K15414	2	2
	maker-ANCCEYDFT_Contig30-pred_gff_snap-gene-2.3-mRNA-1	6.1e-195	ko:K04282		maker-ANCCEYDFT_Contig202-pred_gff_snap-gene-2.24-mRNA-1	1.4e-196	ko:K04461		K17757	1	3
	maker-ANCCEYDFT_Contig81-pred_gff_snap-gene-4.22-mRNA-1	6.5e-195	ko:K11406		maker-ANCCEYDFT_Contig113-pred_gff_snap-gene-1.9-mRNA-1	1.6e-196	ko:K01099		K01580	6	6
	maker-ANCCEYDFT_Contig254-pred_gff_fgenesh-gene-0.2-mRNA-1	1.3e-194	ko:K03063		maker-ANCCEYDFT_Contig17-pred_gff_snap-gene-4.33-mRNA-1	2e-196	ko:K08292		K13192	1	1
	maker-ANCCEYDFT_Contig379-pred_gff_snap-gene-1.12-mRNA-1	1.6e-194	ko:K00898		maker-ANCCEYDFT_Contig214-pred_gff_snap-gene-2.9-mRNA-1	2.6e-196	ko:K14843		K13754	4	4
	maker-ANCCEYDFT_Contig308-pred_gff_snap-gene-1.9-mRNA-1	2.1e-194	ko:K10457		maker-ANCCEYDFT_Contig125-pred_gff_fgenesh-gene-4.0-mRNA-1	3.3e-196	ko:K01103		K15537	4	4
	maker-ANCCEYDFT_Contig14-pred_gff_snap-gene-11.15-mRNA-1	2.6e-194	ko:K08054		maker-ANCCEYDFT_Contig2-pred_gff_fgenesh-gene-8.8-mRNA-1	3.4e-196	ko:K04958		K06677	6	5
	maker-ANCCEYDFT_Contig31-pred_gff_snap-gene-6.5-mRNA-1	2.7e-194	ko:K11830		maker-ANCCEYDFT_Contig669-augustus-gene-0.37-mRNA-1	4.1e-196	ko:K01648		K17662	5	8
	maker-ANCCEYDFT_Contig5-pred_gff_snap-gene-6.28-mRNA-1	2.8e-194	ko:K01796		maker-ANCCEYDFT_Contig25-pred_gff_snap-gene-3.15-mRNA-1	5.3e-196	ko:K05312		K02917	5	5
	maker-ANCCEYDFT_Contig360-augustus-gene-1.34-mRNA-1	3.8e-194	ko:K03030		maker-ANCCEYDFT_Contig77-pred_gff_snap-gene-2.11-mRNA-1	5.3e-196	ko:K06070		K01529	4	4
	maker-ANCCEYDFT_Contig168-pred_gff_fgenesh-gene-0.2-mRNA-1	5.1e-194	ko:K17768		maker-ANCCEYDFT_Contig777-pred_gff_snap-gene-0.9-mRNA-1	1.6e-195	ko:K02156		K14459	9	12
	maker-ANCCEYDFT_Contig777-pred_gff_snap-gene-0.12-mRNA-1	5.6e-194	ko:K09397		maker-ANCCEYDFT_Contig98-pred_gff_snap-gene-0.15-mRNA-1	2.3e-195	ko:K09377		K10588	2	2
	maker-ANCCEYDFT_Contig265-pred_gff_snap-gene-2.7-mRNA-1	9e-194	ko:K14286		maker-ANCCEYDFT_Contig1211-pred_gff_snap-gene-0.6-mRNA-1	2.9e-195	ko:K11224		K09376	14	14
	maker-ANCCEYDFT_Contig277-pred_gff_fgenesh-gene-2.45-mRNA-1	1.1e-193	ko:K14453		maker-ANCCEYDFT_Contig5-augustus-gene-0.37-mRNA-1	2.9e-195	ko:K02941		K01620	4	4
	maker-ANCCEYDFT_Contig374-pred_gff_snap-gene-2.22-mRNA-1	1.1e-193	ko:K16365		maker-ANCCEYDFT_Contig620-augustus-gene-0.36-mRNA-1	2.9e-195	ko:K03062		K05036	3	4
	maker-ANCCEYDFT_Contig489-pred_gff_snap-gene-1.3-mRNA-1	1.1e-193	ko:K05312		maker-ANCCEYDFT_Contig58-pred_gff_snap-gene-3.23-mRNA-1	4.1e-195	ko:K02354		K14864	2	1
	maker-ANCCEYDFT_Contig90-pred_gff_snap-gene-5.25-mRNA-1	2e-193	ko:K09378		maker-ANCCEYDFT_Contig499-pred_gff_snap-gene-0.20-mRNA-1	4.8e-195	ko:K15698		K17421	1	2
	maker-ANCCEYDFT_Contig172-pred_gff_snap-gene-2.13-mRNA-1	3e-193	ko:K10609		maker-ANCCEYDFT_Contig623-pred_gff_snap-gene-0.16-mRNA-1	4.8e-195	ko:K10427		K10684	3	3
	maker-ANCCEYDFT_Contig3023-pred_gff_fgenesh-gene-0.0-mRNA-1	4.9e-193	ko:K02358		maker-ANCCEYDFT_Contig2930-pred_gff_fgenesh-gene-0.0-mRNA-1	5.1e-195	ko:K09932		K16610	4	4
	maker-ANCCEYDFT_Contig81-pred_gff_snap-gene-5.20-mRNA-1	4.9e-193	ko:K12041		maker-ANCCEYDFT_Contig30-pred_gff_snap-gene-2.3-mRNA-1	6.1e-195	ko:K04282		K17953	2	2
	maker-ANCCEYDFT_Contig1136-pred_gff_snap-gene-0.10-mRNA-1	1e-192	ko:K15335		maker-ANCCEYDFT_Contig81-pred_gff_snap-gene-4.22-mRNA-1	6.5e-195	ko:K11406		K10421	3	1
	maker-ANCCEYDFT_Contig1219-pred_gff_snap-gene-0.10-mRNA-1	1e-192	ko:K08835		maker-ANCCEYDFT_Contig200-pred_gff_fgenesh-gene-2.1-mRNA-1	8.5e-195	ko:K18037		K15528	4	5
	maker-ANCCEYDFT_Contig831-pred_gff_snap-gene-0.11-mRNA-1	1e-192	ko:K06101		maker-ANCCEYDFT_Contig254-pred_gff_fgenesh-gene-0.2-mRNA-1	1.3e-194	ko:K03063		K17861	10	12
	maker-ANCCEYDFT_Contig154-pred_gff_snap-gene-0.19-mRNA-1	1.5e-192	ko:K02902		maker-ANCCEYDFT_Contig14-augustus-gene-11.51-mRNA-1	1.6e-194	ko:K08054		K04358	5	3
	maker-ANCCEYDFT_Contig7-pred_gff_snap-gene-14.7-mRNA-1	1.7e-192	ko:K03347		maker-ANCCEYDFT_Contig308-pred_gff_snap-gene-1.9-mRNA-1	2.1e-194	ko:K10457		K02966	2	2
	maker-ANCCEYDFT_Contig484-pred_gff_snap-gene-1.13-mRNA-1	3.5e-192	ko:K12843		maker-ANCCEYDFT_Contig537-pred_gff_snap-gene-0.16-mRNA-1	2.1e-194	ko:K17260		K15293	9	9
	maker-ANCCEYDFT_Contig27-pred_gff_snap-gene-2.8-mRNA-1	3.8e-192	ko:K09486		maker-ANCCEYDFT_Contig311-pred_gff_fgenesh-gene-1.19-mRNA-1	2.4e-194	ko:K14561		K10149	1	1
	maker-ANCCEYDFT_Contig1105-pred_gff_snap-gene-0.8-mRNA-1	4.4e-192	ko:K01869		maker-ANCCEYDFT_Contig31-pred_gff_snap-gene-6.5-mRNA-1	2.7e-194	ko:K11830		K07203	2	2
	maker-ANCCEYDFT_Contig285-pred_gff_fgenesh-gene-2.34-mRNA-1	5.3e-192	ko:K14572		maker-ANCCEYDFT_Contig5-pred_gff_snap-gene-6.28-mRNA-1	2.8e-194	ko:K01796		K05317	10	15
	maker-ANCCEYDFT_Contig5-pred_gff_snap-gene-2.4-mRNA-1	5.9e-192	ko:K04392		maker-ANCCEYDFT_Contig360-augustus-gene-1.34-mRNA-1	3.8e-194	ko:K03030		K03246	1	1
	maker-ANCCEYDFT_Contig220-pred_gff_snap-gene-0.13-mRNA-1	7.2e-192	ko:K09272		maker-ANCCEYDFT_Contig168-pred_gff_fgenesh-gene-0.2-mRNA-1	5.1e-194	ko:K17768		K11373	5	6
	maker-ANCCEYDFT_Contig33-pred_gff_snap-gene-4.25-mRNA-1	8.1e-192	ko:K01809		maker-ANCCEYDFT_Contig777-pred_gff_snap-gene-0.12-mRNA-1	5.6e-194	ko:K09397		K13800	2	5
	maker-ANCCEYDFT_Contig812-pred_gff_snap-gene-0.11-mRNA-1	8.6e-192	ko:K10592		maker-ANCCEYDFT_Contig265-pred_gff_snap-gene-2.7-mRNA-1	9e-194	ko:K14286		K13184	14	14
	maker-ANCCEYDFT_Contig180-pred_gff_snap-gene-3.28-mRNA-1	1.3e-191	ko:K01187		maker-ANCCEYDFT_Contig277-pred_gff_fgenesh-gene-2.45-mRNA-1	1.1e-193	ko:K14453		K04157	3	3
	maker-ANCCEYDFT_Contig451-pred_gff_snap-gene-0.6-mRNA-1	4e-191	ko:K01953		maker-ANCCEYDFT_Contig374-pred_gff_snap-gene-2.22-mRNA-1	1.1e-193	ko:K16365		K06053	2	6
	maker-ANCCEYDFT_Contig149-pred_gff_snap-gene-3.6-mRNA-1	5.1e-191	ko:K03462		maker-ANCCEYDFT_Contig489-pred_gff_snap-gene-1.3-mRNA-1	1.1e-193	ko:K05312		K08821	29	29
	maker-ANCCEYDFT_Contig56-pred_gff_fgenesh-gene-6.5-mRNA-1	7.3e-191	ko:K08776		maker-ANCCEYDFT_Contig90-pred_gff_snap-gene-5.25-mRNA-1	2e-193	ko:K09378		K10407	2	3
	maker-ANCCEYDFT_Contig41-pred_gff_snap-gene-8.14-mRNA-1	8.3e-191	ko:K03064		maker-ANCCEYDFT_Contig172-pred_gff_snap-gene-2.13-mRNA-1	3e-193	ko:K10609		K04382	4	6
	maker-ANCCEYDFT_Contig174-pred_gff_snap-gene-1.9-mRNA-1	1.4e-190	ko:K00873		maker-ANCCEYDFT_Contig3023-pred_gff_fgenesh-gene-0.0-mRNA-1	4.9e-193	ko:K02358		K13908	2	2
	maker-ANCCEYDFT_Contig395-pred_gff_snap-gene-1.7-mRNA-1	1.7e-190	ko:K10949		maker-ANCCEYDFT_Contig1219-pred_gff_snap-gene-0.10-mRNA-1	1e-192	ko:K08835		K01672	5	8
	maker-ANCCEYDFT_Contig1145-pred_gff_snap-gene-0.15-mRNA-1	1.8e-190	ko:K15172		maker-ANCCEYDFT_Contig831-pred_gff_snap-gene-0.11-mRNA-1	1e-192	ko:K06101		K09081	1	1
	maker-ANCCEYDFT_Contig429-pred_gff_snap-gene-1.29-mRNA-1	2.2e-190	ko:K14538		maker-ANCCEYDFT_Contig154-pred_gff_snap-gene-0.19-mRNA-1	1.5e-192	ko:K02902		K17894	1	4
	maker-ANCCEYDFT_Contig593-pred_gff_snap-gene-0.13-mRNA-1	3.7e-190	ko:K17768		maker-ANCCEYDFT_Contig7-pred_gff_snap-gene-14.7-mRNA-1	1.7e-192	ko:K03347		K14300	4	4
	maker-ANCCEYDFT_Contig879-pred_gff_snap-gene-0.6-mRNA-1	3.9e-190	ko:K16662		maker-ANCCEYDFT_Contig1105-pred_gff_snap-gene-0.8-mRNA-1	4.4e-192	ko:K01869		K01555	7	7
	maker-ANCCEYDFT_Contig17-augustus-gene-5.37-mRNA-1	5.1e-190	ko:K12820		maker-ANCCEYDFT_Contig285-pred_gff_fgenesh-gene-2.34-mRNA-1	5.3e-192	ko:K14572		K16745	2	1
	maker-ANCCEYDFT_Contig100-pred_gff_snap-gene-3.15-mRNA-1	5.8e-190	ko:K12393		maker-ANCCEYDFT_Contig5-pred_gff_snap-gene-2.4-mRNA-1	5.9e-192	ko:K04392		K04413	2	2
	maker-ANCCEYDFT_Contig33-pred_gff_fgenesh-gene-3.3-mRNA-1	5.8e-190	ko:K09584		maker-ANCCEYDFT_Contig812-pred_gff_snap-gene-0.11-mRNA-1	8.6e-192	ko:K10592		K16513	5	5
	maker-ANCCEYDFT_Contig129-pred_gff_snap-gene-1.5-mRNA-1	7.5e-190	ko:K17600		maker-ANCCEYDFT_Contig451-pred_gff_snap-gene-0.6-mRNA-1	4e-191	ko:K01953		K16796	3	4
	maker-ANCCEYDFT_Contig245-pred_gff_snap-gene-2.43-mRNA-1	8.7e-190	ko:K15255		maker-ANCCEYDFT_Contig50-augustus-gene-6.26-mRNA-1	5.9e-191	ko:K10901		K02941	2	2
	maker-ANCCEYDFT_Contig12-pred_gff_snap-gene-6.9-mRNA-1	1e-189	ko:K08823		maker-ANCCEYDFT_Contig56-pred_gff_fgenesh-gene-6.5-mRNA-1	7.3e-191	ko:K08776		K00698	4	9
	maker-ANCCEYDFT_Contig5-augustus-gene-3.34-mRNA-1	1.2e-189	ko:K06067		maker-ANCCEYDFT_Contig41-pred_gff_snap-gene-8.14-mRNA-1	8.3e-191	ko:K03064		K00967	7	9
	maker-ANCCEYDFT_Contig1676-pred_gff_snap-gene-0.2-mRNA-1	1.7e-189	ko:K05236		maker-ANCCEYDFT_Contig13-augustus-gene-0.26-mRNA-1	1.7e-190	ko:K14834		K14684	2	2
	maker-ANCCEYDFT_Contig387-pred_gff_snap-gene-0.13-mRNA-1	2e-189	ko:K02183		maker-ANCCEYDFT_Contig395-pred_gff_snap-gene-1.7-mRNA-1	1.7e-190	ko:K10949		K11248	6	5
	maker-ANCCEYDFT_Contig109-pred_gff_snap-gene-5.18-mRNA-1	2.5e-189	ko:K13525		maker-ANCCEYDFT_Contig1145-pred_gff_snap-gene-0.15-mRNA-1	1.8e-190	ko:K15172		K10661	3	7
	maker-ANCCEYDFT_Contig336-pred_gff_snap-gene-1.8-mRNA-1	2.5e-189	ko:K00627		maker-ANCCEYDFT_Contig429-pred_gff_snap-gene-1.29-mRNA-1	2.2e-190	ko:K14538		K06103	1	2
	maker-ANCCEYDFT_Contig61-pred_gff_snap-gene-3.8-mRNA-1	4.1e-189	ko:K16364		maker-ANCCEYDFT_Contig593-pred_gff_snap-gene-0.13-mRNA-1	3.7e-190	ko:K17768		K17906	3	3
	maker-ANCCEYDFT_Contig900-pred_gff_snap-gene-0.15-mRNA-1	4.1e-189	ko:K13103		maker-ANCCEYDFT_Contig100-pred_gff_snap-gene-3.15-mRNA-1	5.8e-190	ko:K12393		K06093	4	4
	maker-ANCCEYDFT_Contig112-pred_gff_snap-gene-2.25-mRNA-1	4.2e-189	ko:K12811		maker-ANCCEYDFT_Contig33-pred_gff_fgenesh-gene-3.3-mRNA-1	5.8e-190	ko:K09584		K03639	3	3
	maker-ANCCEYDFT_Contig1572-pred_gff_snap-gene-0.3-mRNA-1	4.3e-189	ko:K05658		maker-ANCCEYDFT_Contig40-pred_gff_fgenesh-gene-8.3-mRNA-1	6.3e-190	ko:K04237		K13116	3	3
	maker-ANCCEYDFT_Contig252-pred_gff_snap-gene-2.33-mRNA-1	6.6e-189	ko:K02876		maker-ANCCEYDFT_Contig221-pred_gff_fgenesh-gene-0.4-mRNA-1	7.5e-190	ko:K07950		K12838	5	4
	maker-ANCCEYDFT_Contig20-pred_gff_snap-gene-6.16-mRNA-1	6.7e-189	ko:K13250		maker-ANCCEYDFT_Contig33-pred_gff_fgenesh-gene-3.30-mRNA-1	7.5e-190	ko:K15360		K03671	9	13
	maker-ANCCEYDFT_Contig438-pred_gff_snap-gene-1.13-mRNA-1	6.7e-189	ko:K17108		maker-ANCCEYDFT_Contig245-pred_gff_snap-gene-2.43-mRNA-1	8.7e-190	ko:K15255		K05941	4	5
	maker-ANCCEYDFT_Contig37-pred_gff_snap-gene-0.10-mRNA-1	7.9e-189	ko:K17560		maker-ANCCEYDFT_Contig335-pred_gff_fgenesh-gene-2.7-mRNA-1	9.5e-190	ko:K03018		K15423	3	3
	maker-ANCCEYDFT_Contig301-pred_gff_snap-gene-2.20-mRNA-1	1.3e-188	ko:K11140		maker-ANCCEYDFT_Contig12-pred_gff_snap-gene-6.9-mRNA-1	1e-189	ko:K08823		K06095	8	9
	maker-ANCCEYDFT_Contig616-pred_gff_snap-gene-0.12-mRNA-1	1.4e-188	ko:K12854		maker-ANCCEYDFT_Contig5-augustus-gene-3.34-mRNA-1	1.2e-189	ko:K06067		K04674	1	2
	maker-ANCCEYDFT_Contig63-augustus-gene-2.30-mRNA-1	1.6e-188	ko:K02917		maker-ANCCEYDFT_Contig105-pred_gff_fgenesh-gene-4.3-mRNA-1	1.6e-189	ko:K13431		K06173	2	2
	maker-ANCCEYDFT_Contig870-pred_gff_snap-gene-0.1-mRNA-1	4.7e-188	ko:K01876		maker-ANCCEYDFT_Contig1676-pred_gff_snap-gene-0.2-mRNA-1	1.7e-189	ko:K05236		K03128	3	3
	maker-ANCCEYDFT_Contig19-pred_gff_snap-gene-7.11-mRNA-1	4.9e-188	ko:K11647		maker-ANCCEYDFT_Contig17-augustus-gene-5.38-mRNA-1	1.7e-189	ko:K12820		K13120	4	3
	maker-ANCCEYDFT_Contig15-pred_gff_snap-gene-0.14-mRNA-1	5.1e-188	ko:K00624		maker-ANCCEYDFT_Contig387-pred_gff_snap-gene-0.13-mRNA-1	2e-189	ko:K02183		K06277	1	3
	maker-ANCCEYDFT_Contig69-pred_gff_fgenesh-gene-5.3-mRNA-1	6e-188	ko:K12319		maker-ANCCEYDFT_Contig109-pred_gff_snap-gene-5.18-mRNA-1	2.5e-189	ko:K13525		K17890	6	8
	maker-ANCCEYDFT_Contig115-pred_gff_snap-gene-4.31-mRNA-1	7.7e-188	ko:K08252		maker-ANCCEYDFT_Contig336-pred_gff_snap-gene-1.8-mRNA-1	2.5e-189	ko:K00627		K15627	1	1
	maker-ANCCEYDFT_Contig16-pred_gff_snap-gene-2.17-mRNA-1	7.7e-188	ko:K00031		maker-ANCCEYDFT_Contig141-pred_gff_snap-gene-2.4-mRNA-1	3.2e-189	ko:K17576		K05940	2	3
	maker-ANCCEYDFT_Contig176-pred_gff_snap-gene-3.37-mRNA-1	9.8e-188	ko:K07207		maker-ANCCEYDFT_Contig900-pred_gff_snap-gene-0.15-mRNA-1	4.1e-189	ko:K13103		K00485	14	15
	maker-ANCCEYDFT_Contig104-pred_gff_snap-gene-3.5-mRNA-1	1.3e-187	ko:K14766		maker-ANCCEYDFT_Contig112-pred_gff_snap-gene-2.25-mRNA-1	4.2e-189	ko:K12811		K16185	4	4
	maker-ANCCEYDFT_Contig113-pred_gff_snap-gene-2.12-mRNA-1	2.6e-187	ko:K12179		maker-ANCCEYDFT_Contig1572-pred_gff_snap-gene-0.3-mRNA-1	4.3e-189	ko:K05658		K17845	1	1
	maker-ANCCEYDFT_Contig627-pred_gff_snap-gene-0.23-mRNA-1	2.6e-187	ko:K15633		maker-ANCCEYDFT_Contig20-pred_gff_snap-gene-6.16-mRNA-1	6.7e-189	ko:K13250		K10900	6	7
	maker-ANCCEYDFT_Contig363-pred_gff_snap-gene-1.34-mRNA-1	2.8e-187	ko:K11447		maker-ANCCEYDFT_Contig438-pred_gff_snap-gene-1.13-mRNA-1	6.7e-189	ko:K17108		K17926	7	10
	maker-ANCCEYDFT_Contig148-pred_gff_fgenesh-gene-3.7-mRNA-1	4.2e-187	ko:K05320		maker-ANCCEYDFT_Contig325-augustus-gene-1.36-mRNA-1	7.1e-189	ko:K08764		K11430	2	3
	maker-ANCCEYDFT_Contig116-pred_gff_fgenesh-gene-0.2-mRNA-1	5.4e-187	ko:K15537		maker-ANCCEYDFT_Contig325-pred_gff_snap-gene-1.12-mRNA-1	8.4e-189	ko:K08076		K00852	2	3
	maker-ANCCEYDFT_Contig32-pred_gff_snap-gene-3.9-mRNA-1	7.3e-187	ko:K08791		maker-ANCCEYDFT_Contig301-pred_gff_snap-gene-2.20-mRNA-1	1.3e-188	ko:K11140		K06279	3	2
	maker-ANCCEYDFT_Contig84-pred_gff_fgenesh-gene-1.2-mRNA-1	8.2e-187	ko:K12199		maker-ANCCEYDFT_Contig616-pred_gff_snap-gene-0.12-mRNA-1	1.4e-188	ko:K12854		K15277	2	4
	maker-ANCCEYDFT_Contig35-pred_gff_snap-gene-7.18-mRNA-1	1.1e-186	ko:K05868		maker-ANCCEYDFT_Contig63-augustus-gene-2.30-mRNA-1	1.6e-188	ko:K02917		K17868	15	17
	maker-ANCCEYDFT_Contig499-pred_gff_fgenesh-gene-0.5-mRNA-1	1.1e-186	ko:K02925		maker-ANCCEYDFT_Contig58-augustus-gene-4.34-mRNA-1	2.3e-188	ko:K05034		K00602	5	7
	maker-ANCCEYDFT_Contig714-pred_gff_fgenesh-gene-0.2-mRNA-1	1.1e-186	ko:K09313		maker-ANCCEYDFT_Contig79-pred_gff_snap-gene-3.5-mRNA-1	2.3e-188	ko:K10877		K00415	10	12
	maker-ANCCEYDFT_Contig13-pred_gff_snap-gene-0.22-mRNA-1	1.8e-186	ko:K14834		maker-ANCCEYDFT_Contig870-pred_gff_snap-gene-0.1-mRNA-1	4.7e-188	ko:K01876		K00736	5	5
	maker-ANCCEYDFT_Contig137-pred_gff_snap-gene-3.16-mRNA-1	2.3e-186	ko:K06067		maker-ANCCEYDFT_Contig19-pred_gff_snap-gene-7.11-mRNA-1	4.9e-188	ko:K11647		K07095	5	5
	maker-ANCCEYDFT_Contig247-pred_gff_snap-gene-2.33-mRNA-1	3e-186	ko:K11644		maker-ANCCEYDFT_Contig69-pred_gff_fgenesh-gene-5.3-mRNA-1	6e-188	ko:K12319		K17597	7	8
	maker-ANCCEYDFT_Contig91-pred_gff_snap-gene-5.19-mRNA-1	3.1e-186	ko:K13755		maker-ANCCEYDFT_Contig686-pred_gff_snap-gene-0.10-mRNA-1	7.1e-188	ko:K00128		K03469	6	6
	maker-ANCCEYDFT_Contig27-pred_gff_snap-gene-2.6-mRNA-1	3.9e-186	ko:K03028		maker-ANCCEYDFT_Contig115-pred_gff_snap-gene-4.31-mRNA-1	7.7e-188	ko:K08252		K04520	3	6
	maker-ANCCEYDFT_Contig134-pred_gff_snap-gene-2.11-mRNA-1	4.9e-186	ko:K06270		maker-ANCCEYDFT_Contig176-pred_gff_snap-gene-3.37-mRNA-1	9.8e-188	ko:K07207		K10758	7	8
	maker-ANCCEYDFT_Contig137-pred_gff_fgenesh-gene-0.3-mRNA-1	6.2e-186	ko:K09575		maker-ANCCEYDFT_Contig113-pred_gff_snap-gene-2.12-mRNA-1	2.6e-187	ko:K12179		K14289	1	2
	maker-ANCCEYDFT_Contig4-augustus-gene-8.26-mRNA-1	7.9e-186	ko:K03935		maker-ANCCEYDFT_Contig113-pred_gff_snap-gene-2.5-mRNA-1	2.6e-187	ko:K14403		K15837	1	2
	maker-ANCCEYDFT_Contig73-pred_gff_snap-gene-0.12-mRNA-1	1.5e-185	ko:K01890		maker-ANCCEYDFT_Contig627-pred_gff_snap-gene-0.23-mRNA-1	2.6e-187	ko:K15633		K10420	1	1
	maker-ANCCEYDFT_Contig229-pred_gff_snap-gene-3.24-mRNA-1	1.6e-185	ko:K10084		maker-ANCCEYDFT_Contig709-augustus-gene-0.34-mRNA-1	2.7e-187	ko:K00997		K02902	2	2
	maker-ANCCEYDFT_Contig5-pred_gff_snap-gene-3.11-mRNA-1	1.6e-185	ko:K17969		maker-ANCCEYDFT_Contig363-pred_gff_snap-gene-1.34-mRNA-1	2.8e-187	ko:K11447		K01301	3	3
	maker-ANCCEYDFT_Contig64-pred_gff_snap-gene-6.23-mRNA-1	1.6e-185	ko:K04646		maker-ANCCEYDFT_Contig148-pred_gff_fgenesh-gene-3.7-mRNA-1	4.2e-187	ko:K05320		K03017	5	5
	maker-ANCCEYDFT_Contig312-pred_gff_snap-gene-2.14-mRNA-1	2.1e-185	ko:K08473		maker-ANCCEYDFT_Contig686-pred_gff_snap-gene-0.5-mRNA-1	4.2e-187	ko:K17361		K04707	2	3
	maker-ANCCEYDFT_Contig99-pred_gff_snap-gene-0.6-mRNA-1	4.4e-185	ko:K00501		maker-ANCCEYDFT_Contig116-pred_gff_fgenesh-gene-0.2-mRNA-1	5.4e-187	ko:K15537		K13250	3	3
	maker-ANCCEYDFT_Contig1351-pred_gff_snap-gene-0.3-mRNA-1	5.1e-185	ko:K00864		maker-ANCCEYDFT_Contig32-pred_gff_snap-gene-3.9-mRNA-1	7.3e-187	ko:K08791		K00901	14	13
	maker-ANCCEYDFT_Contig105-pred_gff_snap-gene-1.22-mRNA-1	5.6e-185	ko:K00884		maker-ANCCEYDFT_Contig84-pred_gff_fgenesh-gene-1.2-mRNA-1	8.2e-187	ko:K12199		K05635	1	1
	maker-ANCCEYDFT_Contig114-pred_gff_snap-gene-2.17-mRNA-1	7.1e-185	ko:K00597		maker-ANCCEYDFT_Contig277-augustus-gene-2.54-mRNA-1	1.1e-186	ko:K13089		K17086	5	5
	maker-ANCCEYDFT_Contig28-pred_gff_snap-gene-9.19-mRNA-1	9.1e-185	ko:K05863		maker-ANCCEYDFT_Contig35-pred_gff_snap-gene-7.18-mRNA-1	1.1e-186	ko:K05868		K17914	1	2
	maker-ANCCEYDFT_Contig72-pred_gff_snap-gene-6.9-mRNA-1	1e-184	ko:K12485		maker-ANCCEYDFT_Contig499-pred_gff_fgenesh-gene-0.5-mRNA-1	1.1e-186	ko:K02925		K16186	1	2
	augustus-ANCCEYDFT_Contig242-processed-gene-1.0-mRNA-1	1.4e-184	ko:K16485		maker-ANCCEYDFT_Contig714-pred_gff_fgenesh-gene-0.2-mRNA-1	1.1e-186	ko:K09313		K07918	5	5
	maker-ANCCEYDFT_Contig83-pred_gff_snap-gene-1.16-mRNA-1	1.5e-184	ko:K14799		maker-ANCCEYDFT_Contig91-pred_gff_snap-gene-5.19-mRNA-1	3.1e-186	ko:K13755		K12319	12	12
	maker-ANCCEYDFT_Contig116-augustus-gene-5.9-mRNA-1	1.9e-184	ko:K01580		maker-ANCCEYDFT_Contig27-pred_gff_snap-gene-2.6-mRNA-1	3.9e-186	ko:K03028		K01106	4	4
	maker-ANCCEYDFT_Contig133-pred_gff_snap-gene-1.18-mRNA-1	1.9e-184	ko:K07204		maker-ANCCEYDFT_Contig134-pred_gff_snap-gene-2.11-mRNA-1	4.9e-186	ko:K06270		K17959	5	8
	maker-ANCCEYDFT_Contig96-pred_gff_snap-gene-5.14-mRNA-1	1.9e-184	ko:K08473		maker-ANCCEYDFT_Contig137-pred_gff_fgenesh-gene-0.3-mRNA-1	6.2e-186	ko:K09575		K07206	1	3
	maker-ANCCEYDFT_Contig156-pred_gff_snap-gene-2.16-mRNA-1	2.7e-184	ko:K12485		maker-ANCCEYDFT_Contig1411-pred_gff_snap-gene-0.3-mRNA-1	1.3e-185	ko:K04669		K05768	3	4
	maker-ANCCEYDFT_Contig172-pred_gff_snap-gene-1.19-mRNA-1	3.3e-184	ko:K00472		maker-ANCCEYDFT_Contig73-pred_gff_snap-gene-0.12-mRNA-1	1.5e-185	ko:K01890		K03008	2	3
	maker-ANCCEYDFT_Contig880-pred_gff_snap-gene-0.3-mRNA-1	3.3e-184	ko:K06091		maker-ANCCEYDFT_Contig229-pred_gff_snap-gene-3.24-mRNA-1	1.6e-185	ko:K10084		K17506	1	1
	maker-ANCCEYDFT_Contig506-pred_gff_snap-gene-1.19-mRNA-1	3.9e-184	ko:K09486		maker-ANCCEYDFT_Contig64-pred_gff_snap-gene-6.23-mRNA-1	1.6e-185	ko:K04646		K08341	3	3
	maker-ANCCEYDFT_Contig231-pred_gff_fgenesh-gene-2.4-mRNA-1	6.4e-184	ko:K02021		maker-ANCCEYDFT_Contig67-pred_gff_fgenesh-gene-3.3-mRNA-1	4.2e-185	ko:K14766		K14943	6	8
	maker-ANCCEYDFT_Contig384-pred_gff_snap-gene-1.6-mRNA-1	6.6e-184	ko:K02537		maker-ANCCEYDFT_Contig5-pred_gff_fgenesh-gene-3.0-mRNA-1	4.4e-185	ko:K01900		K02946	4	4
	maker-ANCCEYDFT_Contig61-augustus-gene-3.24-mRNA-1	9.8e-184	ko:K01349		maker-ANCCEYDFT_Contig99-pred_gff_snap-gene-0.6-mRNA-1	4.4e-185	ko:K00501		K05756	4	5
	maker-ANCCEYDFT_Contig589-pred_gff_snap-gene-0.24-mRNA-1	1.3e-183	ko:K03061		maker-ANCCEYDFT_Contig1351-pred_gff_snap-gene-0.3-mRNA-1	5.1e-185	ko:K00864		K06087	8	9
	maker-ANCCEYDFT_Contig50-augustus-gene-6.25-mRNA-1	1.4e-183	ko:K10901		maker-ANCCEYDFT_Contig105-pred_gff_snap-gene-1.22-mRNA-1	5.6e-185	ko:K00884		K00286	7	8
	maker-ANCCEYDFT_Contig1341-pred_gff_snap-gene-0.5-mRNA-1	1.8e-183	ko:K08473		maker-ANCCEYDFT_Contig114-pred_gff_snap-gene-2.17-mRNA-1	7.1e-185	ko:K00597		K17770	15	15
	maker-ANCCEYDFT_Contig217-pred_gff_snap-gene-1.7-mRNA-1	2.2e-183	ko:K08870		maker-ANCCEYDFT_Contig340-pred_gff_snap-gene-1.40-mRNA-1	7.1e-185	ko:K10395		K08498	1	3
	maker-ANCCEYDFT_Contig3226-pred_gff_fgenesh-gene-0.0-mRNA-1	2.8e-183	ko:K00382		maker-ANCCEYDFT_Contig28-pred_gff_snap-gene-9.19-mRNA-1	9.1e-185	ko:K05863		K15516	1	1
	maker-ANCCEYDFT_Contig1059-pred_gff_snap-gene-0.2-mRNA-1	3.2e-183	ko:K09275		maker-ANCCEYDFT_Contig72-pred_gff_snap-gene-6.9-mRNA-1	1e-184	ko:K12485		K03253	4	4
	maker-ANCCEYDFT_Contig180-pred_gff_snap-gene-3.21-mRNA-1	3.6e-183	ko:K08799		augustus-ANCCEYDFT_Contig242-processed-gene-1.0-mRNA-1	1.4e-184	ko:K16485		K00717	3	5
	maker-ANCCEYDFT_Contig143-pred_gff_snap-gene-2.22-mRNA-1	4.5e-183	ko:K11519		maker-ANCCEYDFT_Contig83-pred_gff_snap-gene-1.16-mRNA-1	1.5e-184	ko:K14799		K03102	5	5
	maker-ANCCEYDFT_Contig310-pred_gff_snap-gene-2.35-mRNA-1	5.8e-183	ko:K14835		maker-ANCCEYDFT_Contig116-augustus-gene-5.9-mRNA-1	1.9e-184	ko:K01580		K09230	1	1
	maker-ANCCEYDFT_Contig74-pred_gff_snap-gene-4.14-mRNA-1	6.1e-183	ko:K13515		maker-ANCCEYDFT_Contig133-pred_gff_snap-gene-1.18-mRNA-1	1.9e-184	ko:K07204		K00700	3	4
	maker-ANCCEYDFT_Contig10-pred_gff_snap-gene-10.23-mRNA-1	7.4e-183	ko:K17503		maker-ANCCEYDFT_Contig96-pred_gff_snap-gene-5.14-mRNA-1	1.9e-184	ko:K08473		K11224	2	2
	maker-ANCCEYDFT_Contig326-pred_gff_snap-gene-2.1-mRNA-1	7.9e-183	ko:K07925		maker-ANCCEYDFT_Contig172-pred_gff_snap-gene-1.19-mRNA-1	3.3e-184	ko:K00472		K14800	2	3
	maker-ANCCEYDFT_Contig409-pred_gff_snap-gene-1.18-mRNA-1	2e-182	ko:K05273		maker-ANCCEYDFT_Contig880-pred_gff_snap-gene-0.3-mRNA-1	3.3e-184	ko:K06091		K00228	2	2
	maker-ANCCEYDFT_Contig359-pred_gff_fgenesh-gene-2.4-mRNA-1	2.5e-182	ko:K05727		maker-ANCCEYDFT_Contig506-pred_gff_snap-gene-1.19-mRNA-1	3.9e-184	ko:K09486		K08829	3	3
	maker-ANCCEYDFT_Contig227-pred_gff_snap-gene-1.14-mRNA-1	3.3e-182	ko:K08473		maker-ANCCEYDFT_Contig231-pred_gff_fgenesh-gene-2.4-mRNA-1	6.4e-184	ko:K02021		K15424	2	2
	maker-ANCCEYDFT_Contig225-pred_gff_fgenesh-gene-0.7-mRNA-1	3.7e-182	ko:K02212		maker-ANCCEYDFT_Contig384-pred_gff_snap-gene-1.6-mRNA-1	6.6e-184	ko:K02537		K00235	4	4
	maker-ANCCEYDFT_Contig23-pred_gff_snap-gene-5.8-mRNA-1	5.2e-182	ko:K04534		maker-ANCCEYDFT_Contig588-pred_gff_snap-gene-0.13-mRNA-1	9.6e-184	ko:K03671		K01992	1	0
	maker-ANCCEYDFT_Contig917-pred_gff_snap-gene-0.11-mRNA-1	6.6e-182	ko:K17387		maker-ANCCEYDFT_Contig589-pred_gff_snap-gene-0.24-mRNA-1	1.3e-183	ko:K03061		K03263	3	5
	maker-ANCCEYDFT_Contig17-pred_gff_fgenesh-gene-7.0-mRNA-1	7.3e-182	ko:K16669		maker-ANCCEYDFT_Contig16-augustus-gene-2.23-mRNA-1	1.7e-183	ko:K00031		K12309	12	12
	maker-ANCCEYDFT_Contig318-pred_gff_snap-gene-1.13-mRNA-1	8.3e-182	ko:K12874		maker-ANCCEYDFT_Contig6-pred_gff_snap-gene-13.7-mRNA-1	1.7e-183	ko:K08202		K17973	5	6
	maker-ANCCEYDFT_Contig2012-pred_gff_fgenesh-gene-0.2-mRNA-1	8.4e-182	ko:K01081		maker-ANCCEYDFT_Contig75-pred_gff_snap-gene-5.13-mRNA-1	1.7e-183	ko:K09582		K02607	4	5
	maker-ANCCEYDFT_Contig15-pred_gff_snap-gene-2.29-mRNA-1	1.1e-181	ko:K10758		maker-ANCCEYDFT_Contig1341-pred_gff_snap-gene-0.5-mRNA-1	1.8e-183	ko:K08473		K12858	3	3
	maker-ANCCEYDFT_Contig169-pred_gff_snap-gene-1.24-mRNA-1	1.1e-181	ko:K04564		maker-ANCCEYDFT_Contig9-pred_gff_fgenesh-gene-11.6-mRNA-1	2e-183	ko:K04640		K04662	3	2
	maker-ANCCEYDFT_Contig1668-pred_gff_fgenesh-gene-0.0-mRNA-1	1.2e-181	ko:K09373		maker-ANCCEYDFT_Contig217-pred_gff_snap-gene-1.7-mRNA-1	2.2e-183	ko:K08870		K08958	4	4
	maker-ANCCEYDFT_Contig1979-pred_gff_fgenesh-gene-0.1-mRNA-1	1.4e-181	ko:K00184		maker-ANCCEYDFT_Contig3226-pred_gff_fgenesh-gene-0.0-mRNA-1	2.8e-183	ko:K00382		K12397	3	3
	maker-ANCCEYDFT_Contig255-augustus-gene-2.48-mRNA-1	1.4e-181	ko:K12837		maker-ANCCEYDFT_Contig59-pred_gff_snap-gene-5.18-mRNA-1	2.8e-183	ko:K13421		K03130	3	4
	augustus-ANCCEYDFT_Contig105-processed-gene-4.0-mRNA-1	1.5e-181	ko:K13431		maker-ANCCEYDFT_Contig1059-pred_gff_snap-gene-0.2-mRNA-1	3.2e-183	ko:K09275		K03002	9	11
	maker-ANCCEYDFT_Contig213-pred_gff_snap-gene-1.0-mRNA-1	1.8e-181	ko:K02677		maker-ANCCEYDFT_Contig4-pred_gff_fgenesh-gene-4.2-mRNA-1	3.5e-183	ko:K00907		K02953	6	6
	maker-ANCCEYDFT_Contig481-pred_gff_fgenesh-gene-0.6-mRNA-1	1.8e-181	ko:K17680		maker-ANCCEYDFT_Contig143-pred_gff_snap-gene-2.22-mRNA-1	4.5e-183	ko:K11519		K01711	12	13
	maker-ANCCEYDFT_Contig99-pred_gff_snap-gene-4.10-mRNA-1	1.8e-181	ko:K08473		maker-ANCCEYDFT_Contig310-pred_gff_snap-gene-2.35-mRNA-1	5.8e-183	ko:K14835		K04797	2	2
	maker-ANCCEYDFT_Contig1536-pred_gff_snap-gene-0.7-mRNA-1	3.5e-181	ko:K15192		maker-ANCCEYDFT_Contig1941-pred_gff_snap-gene-0.2-mRNA-1	5.9e-183	ko:K11757		K03678	1	0
	maker-ANCCEYDFT_Contig1-augustus-gene-13.26-mRNA-1	3.6e-181	ko:K00323		maker-ANCCEYDFT_Contig74-pred_gff_snap-gene-4.14-mRNA-1	6.1e-183	ko:K13515		K10523	4	4
	maker-ANCCEYDFT_Contig1548-pred_gff_snap-gene-0.2-mRNA-1	5.7e-181	ko:K16474		maker-ANCCEYDFT_Contig10-pred_gff_snap-gene-10.23-mRNA-1	7.4e-183	ko:K17503		K12605	4	5
	maker-ANCCEYDFT_Contig317-augustus-gene-2.46-mRNA-1	5.9e-181	ko:K15791		maker-ANCCEYDFT_Contig326-pred_gff_snap-gene-2.1-mRNA-1	7.9e-183	ko:K07925		K07827	4	4
	maker-ANCCEYDFT_Contig7-pred_gff_snap-gene-2.9-mRNA-1	5.9e-181	ko:K15015		maker-ANCCEYDFT_Contig592-pred_gff_snap-gene-0.13-mRNA-1	1.2e-182	ko:K07976		K14709	4	7
	maker-ANCCEYDFT_Contig460-pred_gff_fgenesh-gene-0.4-mRNA-1	7e-181	ko:K14457		maker-ANCCEYDFT_Contig409-pred_gff_snap-gene-1.18-mRNA-1	2e-182	ko:K05273		K02211	2	1
	maker-ANCCEYDFT_Contig14-augustus-gene-9.30-mRNA-1	7.6e-181	ko:K03952		maker-ANCCEYDFT_Contig198-pred_gff_fgenesh-gene-1.2-mRNA-1	3.3e-182	ko:K06671		K01866	4	4
	maker-ANCCEYDFT_Contig41-pred_gff_snap-gene-4.9-mRNA-1	1.2e-180	ko:K00029		maker-ANCCEYDFT_Contig225-pred_gff_fgenesh-gene-0.7-mRNA-1	3.7e-182	ko:K02212		K01893	14	13
	maker-ANCCEYDFT_Contig50-pred_gff_snap-gene-0.9-mRNA-1	1.4e-180	ko:K15137		maker-ANCCEYDFT_Contig585-pred_gff_snap-gene-0.13-mRNA-1	4.1e-182	ko:K01464		K16939	6	9
	maker-ANCCEYDFT_Contig618-pred_gff_snap-gene-0.20-mRNA-1	2e-180	ko:K01389		maker-ANCCEYDFT_Contig1407-pred_gff_snap-gene-0.2-mRNA-1	4.2e-182	ko:K15305		K02153	5	8
	maker-ANCCEYDFT_Contig805-pred_gff_snap-gene-0.11-mRNA-1	2e-180	ko:K13514		maker-ANCCEYDFT_Contig23-pred_gff_snap-gene-5.8-mRNA-1	5.2e-182	ko:K04534		K08214	7	8
	maker-ANCCEYDFT_Contig248-pred_gff_snap-gene-1.8-mRNA-1	3.9e-180	ko:K08821		maker-ANCCEYDFT_Contig17-pred_gff_fgenesh-gene-7.0-mRNA-1	7.3e-182	ko:K16669		K01365	2	2
	maker-ANCCEYDFT_Contig1008-pred_gff_snap-gene-0.7-mRNA-1	4.5e-180	ko:K05110		maker-ANCCEYDFT_Contig318-pred_gff_snap-gene-1.13-mRNA-1	8.3e-182	ko:K12874		K03781	4	6
	maker-ANCCEYDFT_Contig356-pred_gff_snap-gene-1.59-mRNA-1	4.6e-180	ko:K08869		maker-ANCCEYDFT_Contig2012-pred_gff_fgenesh-gene-0.2-mRNA-1	8.4e-182	ko:K01081		K09203	8	9
	maker-ANCCEYDFT_Contig110-pred_gff_fgenesh-gene-1.0-mRNA-1	5.3e-180	ko:K12947		maker-ANCCEYDFT_Contig15-pred_gff_snap-gene-2.29-mRNA-1	1.1e-181	ko:K10758		K04348	3	8
	maker-ANCCEYDFT_Contig973-pred_gff_fgenesh-gene-0.3-mRNA-1	5.3e-180	ko:K12825		maker-ANCCEYDFT_Contig169-pred_gff_snap-gene-1.24-mRNA-1	1.1e-181	ko:K04564		K05868	6	8
	maker-ANCCEYDFT_Contig503-pred_gff_fgenesh-gene-0.3-mRNA-1	5.6e-180	ko:K15544		maker-ANCCEYDFT_Contig1668-pred_gff_fgenesh-gene-0.0-mRNA-1	1.2e-181	ko:K09373		K17705	8	9
	maker-ANCCEYDFT_Contig8-pred_gff_snap-gene-8.18-mRNA-1	8.5e-180	ko:K05677		maker-ANCCEYDFT_Contig1979-pred_gff_fgenesh-gene-0.1-mRNA-1	1.4e-181	ko:K00184		K00036	3	3
	maker-ANCCEYDFT_Contig1006-pred_gff_snap-gene-0.12-mRNA-1	8.7e-180	ko:K09491		maker-ANCCEYDFT_Contig255-pred_gff_fgenesh-gene-2.6-mRNA-1	1.4e-181	ko:K12837		K08866	1	2
	maker-ANCCEYDFT_Contig10-pred_gff_snap-gene-10.24-mRNA-1	8.8e-180	ko:K00710		maker-ANCCEYDFT_Contig350-pred_gff_snap-gene-1.30-mRNA-1	1.4e-181	ko:K00181		K09550	1	1
	maker-ANCCEYDFT_Contig82-pred_gff_fgenesh-gene-0.0-mRNA-1	9.2e-180	ko:K17362		maker-ANCCEYDFT_Contig213-pred_gff_snap-gene-1.0-mRNA-1	1.8e-181	ko:K02677		K07893	3	3
	maker-ANCCEYDFT_Contig361-pred_gff_snap-gene-1.41-mRNA-1	1.1e-179	ko:K05312		maker-ANCCEYDFT_Contig481-pred_gff_snap-gene-0.17-mRNA-1	1.8e-181	ko:K17680		K08967	2	2
	maker-ANCCEYDFT_Contig8-pred_gff_snap-gene-1.17-mRNA-1	1.4e-179	ko:K09411		maker-ANCCEYDFT_Contig99-pred_gff_snap-gene-4.10-mRNA-1	1.8e-181	ko:K08473		K02145	3	5
	maker-ANCCEYDFT_Contig20-pred_gff_snap-gene-7.37-mRNA-1	2.3e-179	ko:K12819		maker-ANCCEYDFT_Contig1536-pred_gff_snap-gene-0.7-mRNA-1	3.5e-181	ko:K15192		K12343	2	2
	maker-ANCCEYDFT_Contig13-pred_gff_fgenesh-gene-0.4-mRNA-1	2.9e-179	ko:K01939		maker-ANCCEYDFT_Contig1548-pred_gff_snap-gene-0.2-mRNA-1	5.7e-181	ko:K16474		K12385	1	1
	maker-ANCCEYDFT_Contig383-pred_gff_snap-gene-1.21-mRNA-1	4.8e-179	ko:K04564		maker-ANCCEYDFT_Contig7-pred_gff_snap-gene-2.9-mRNA-1	5.9e-181	ko:K15015		K16196	3	3
	maker-ANCCEYDFT_Contig1094-pred_gff_snap-gene-0.3-mRNA-1	4.9e-179	ko:K06843		maker-ANCCEYDFT_Contig41-pred_gff_snap-gene-4.9-mRNA-1	1.2e-180	ko:K00029		K01965	7	8
	maker-ANCCEYDFT_Contig214-pred_gff_snap-gene-3.9-mRNA-1	6.5e-179	ko:K03120		maker-ANCCEYDFT_Contig50-pred_gff_snap-gene-0.9-mRNA-1	1.4e-180	ko:K15137		K08380	1	1
	maker-ANCCEYDFT_Contig326-pred_gff_snap-gene-1.3-mRNA-1	6.8e-179	ko:K13696		maker-ANCCEYDFT_Contig167-pred_gff_snap-gene-3.2-mRNA-1	2e-180	ko:K14309		K12504	2	3
	maker-ANCCEYDFT_Contig453-pred_gff_snap-gene-1.23-mRNA-1	1e-178	ko:K00799		maker-ANCCEYDFT_Contig618-pred_gff_snap-gene-0.20-mRNA-1	2e-180	ko:K01389		K05730	4	4
	maker-ANCCEYDFT_Contig15-pred_gff_fgenesh-gene-0.2-mRNA-1	1.3e-178	ko:K00720		maker-ANCCEYDFT_Contig805-pred_gff_snap-gene-0.11-mRNA-1	2e-180	ko:K13514		K02599	4	4
	maker-ANCCEYDFT_Contig243-augustus-gene-1.19-mRNA-1	1.3e-178	ko:K06944		maker-ANCCEYDFT_Contig191-augustus-gene-3.61-mRNA-1	4.5e-180	ko:K05658		K08770	3	3
	maker-ANCCEYDFT_Contig33-pred_gff_snap-gene-4.13-mRNA-1	1.6e-178	ko:K05768		maker-ANCCEYDFT_Contig503-pred_gff_fgenesh-gene-0.3-mRNA-1	5.6e-180	ko:K15544		K03320	6	6
	maker-ANCCEYDFT_Contig61-pred_gff_snap-gene-6.33-mRNA-1	2.3e-178	ko:K15305		maker-ANCCEYDFT_Contig13-augustus-gene-0.27-mRNA-1	6.8e-180	ko:K01939		K03661	2	2
	maker-ANCCEYDFT_Contig27-pred_gff_snap-gene-8.2-mRNA-1	2.6e-178	ko:K00128		maker-ANCCEYDFT_Contig8-pred_gff_snap-gene-8.18-mRNA-1	8.5e-180	ko:K05677		K17988	3	3
	maker-ANCCEYDFT_Contig33-pred_gff_snap-gene-2.23-mRNA-1	3.2e-178	ko:K07375		maker-ANCCEYDFT_Contig1006-pred_gff_snap-gene-0.12-mRNA-1	8.7e-180	ko:K09491		K13124	10	10
	maker-ANCCEYDFT_Contig3168-pred_gff_fgenesh-gene-0.0-mRNA-1	3.4e-178	ko:K03977		maker-ANCCEYDFT_Contig10-pred_gff_snap-gene-10.24-mRNA-1	8.8e-180	ko:K00710		K15188	1	0
	maker-ANCCEYDFT_Contig278-pred_gff_snap-gene-0.19-mRNA-1	7e-178	ko:K05312		maker-ANCCEYDFT_Contig82-pred_gff_fgenesh-gene-0.0-mRNA-1	9.2e-180	ko:K17362		K05725	3	5
	maker-ANCCEYDFT_Contig114-pred_gff_snap-gene-1.37-mRNA-1	7.8e-178	ko:K05034		maker-ANCCEYDFT_Contig361-pred_gff_snap-gene-1.41-mRNA-1	1.1e-179	ko:K05312		K03926	2	2
	maker-ANCCEYDFT_Contig1-pred_gff_snap-gene-5.22-mRNA-1	9e-178	ko:K11838		maker-ANCCEYDFT_Contig372-pred_gff_fgenesh-gene-1.8-mRNA-1	1.4e-179	ko:K01893		K07905	1	0
	maker-ANCCEYDFT_Contig325-pred_gff_fgenesh-gene-1.1-mRNA-1	9e-178	ko:K08076		maker-ANCCEYDFT_Contig8-pred_gff_snap-gene-1.17-mRNA-1	1.4e-179	ko:K09411		K15603	10	13
	maker-ANCCEYDFT_Contig8-pred_gff_snap-gene-13.46-mRNA-1	9e-178	ko:K10455		maker-ANCCEYDFT_Contig871-augustus-gene-0.20-mRNA-1	3.5e-179	ko:K00006		K03943	4	4
	maker-ANCCEYDFT_Contig91-pred_gff_snap-gene-3.5-mRNA-1	9e-178	ko:K05312		maker-ANCCEYDFT_Contig383-pred_gff_snap-gene-1.21-mRNA-1	4.8e-179	ko:K04564		K00457	7	8
	maker-ANCCEYDFT_Contig1475-pred_gff_snap-gene-0.4-mRNA-1	1.1e-177	ko:K00920		maker-ANCCEYDFT_Contig1094-pred_gff_snap-gene-0.3-mRNA-1	4.9e-179	ko:K06843		K10417	6	5
	maker-ANCCEYDFT_Contig1797-pred_gff_fgenesh-gene-0.3-mRNA-1	1.5e-177	ko:K02335		maker-ANCCEYDFT_Contig214-pred_gff_snap-gene-3.9-mRNA-1	6.5e-179	ko:K03120		K08057	3	4
	maker-ANCCEYDFT_Contig719-pred_gff_snap-gene-0.31-mRNA-1	1.5e-177	ko:K11173		maker-ANCCEYDFT_Contig326-pred_gff_snap-gene-1.3-mRNA-1	6.8e-179	ko:K13696		K14944	8	8
	maker-ANCCEYDFT_Contig639-pred_gff_fgenesh-gene-0.0-mRNA-1	1.9e-177	ko:K12844		maker-ANCCEYDFT_Contig159-pred_gff_fgenesh-gene-2.25-mRNA-1	7.8e-179	ko:K11984		K08175	1	1
	maker-ANCCEYDFT_Contig36-pred_gff_snap-gene-7.14-mRNA-1	2.3e-177	ko:K01712		maker-ANCCEYDFT_Contig211-pred_gff_fgenesh-gene-3.0-mRNA-1	1e-178	ko:K17544		K08740	5	6
	maker-ANCCEYDFT_Contig15-pred_gff_snap-gene-5.10-mRNA-1	2.4e-177	ko:K03257		maker-ANCCEYDFT_Contig490-pred_gff_snap-gene-0.28-mRNA-1	1.2e-178	ko:K09522		K06699	4	10
	maker-ANCCEYDFT_Contig298-pred_gff_snap-gene-1.21-mRNA-1	2.4e-177	ko:K05181		maker-ANCCEYDFT_Contig15-pred_gff_fgenesh-gene-0.2-mRNA-1	1.3e-178	ko:K00720		K13147	5	5
	maker-ANCCEYDFT_Contig85-augustus-gene-3.14-mRNA-1	3.1e-177	ko:K03515		maker-ANCCEYDFT_Contig33-pred_gff_snap-gene-4.13-mRNA-1	1.6e-178	ko:K05768		K12611	6	7
	maker-ANCCEYDFT_Contig205-pred_gff_snap-gene-1.19-mRNA-1	3.5e-177	ko:K08473		maker-ANCCEYDFT_Contig61-pred_gff_snap-gene-6.33-mRNA-1	2.3e-178	ko:K15305		K02857	7	12
	maker-ANCCEYDFT_Contig463-pred_gff_fgenesh-gene-0.2-mRNA-1	3.8e-177	ko:K08576		maker-ANCCEYDFT_Contig3168-pred_gff_fgenesh-gene-0.0-mRNA-1	3.4e-178	ko:K03977		K13084	2	1
	maker-ANCCEYDFT_Contig56-augustus-gene-6.42-mRNA-1	4e-177	ko:K11367		maker-ANCCEYDFT_Contig278-pred_gff_snap-gene-0.19-mRNA-1	7e-178	ko:K05312		K04043	1	1
	maker-ANCCEYDFT_Contig62-pred_gff_snap-gene-4.19-mRNA-1	4.9e-177	ko:K16601		maker-ANCCEYDFT_Contig73-pred_gff_fgenesh-gene-1.3-mRNA-1	7e-178	ko:K14406		K00654	11	12
	maker-ANCCEYDFT_Contig59-pred_gff_snap-gene-5.7-mRNA-1	5e-177	ko:K13421		maker-ANCCEYDFT_Contig91-pred_gff_snap-gene-3.5-mRNA-1	9e-178	ko:K05312		K11790	2	4
	maker-ANCCEYDFT_Contig62-pred_gff_snap-gene-4.4-mRNA-1	6.3e-177	ko:K11650		maker-ANCCEYDFT_Contig1475-pred_gff_snap-gene-0.4-mRNA-1	1.1e-177	ko:K00920		K01090	24	29
	maker-ANCCEYDFT_Contig152-pred_gff_snap-gene-3.17-mRNA-1	6.7e-177	ko:K01634		maker-ANCCEYDFT_Contig1797-pred_gff_fgenesh-gene-0.3-mRNA-1	1.5e-177	ko:K02335		K02144	13	14
	maker-ANCCEYDFT_Contig480-pred_gff_snap-gene-1.23-mRNA-1	8e-177	ko:K14402		maker-ANCCEYDFT_Contig570-pred_gff_snap-gene-0.36-mRNA-1	1.7e-177	ko:K01008		K17610	3	4
	maker-ANCCEYDFT_Contig141-pred_gff_snap-gene-2.6-mRNA-1	1e-176	ko:K16449		maker-ANCCEYDFT_Contig639-pred_gff_fgenesh-gene-0.0-mRNA-1	1.9e-177	ko:K12844		K05609	4	4
	maker-ANCCEYDFT_Contig168-pred_gff_snap-gene-2.18-mRNA-1	1.3e-176	ko:K06185		maker-ANCCEYDFT_Contig36-pred_gff_snap-gene-7.14-mRNA-1	2.3e-177	ko:K01712		K01253	4	3
	maker-ANCCEYDFT_Contig168-pred_gff_snap-gene-0.19-mRNA-1	2e-176	ko:K07509		maker-ANCCEYDFT_Contig298-pred_gff_snap-gene-1.21-mRNA-1	2.4e-177	ko:K05181		K09503	2	2
	maker-ANCCEYDFT_Contig316-pred_gff_fgenesh-gene-2.7-mRNA-1	2.1e-176	ko:K17597		maker-ANCCEYDFT_Contig632-pred_gff_snap-gene-0.9-mRNA-1	3.2e-177	ko:K01205		K01078	1	3
	maker-ANCCEYDFT_Contig19-pred_gff_snap-gene-9.21-mRNA-1	3.5e-176	ko:K09828		maker-ANCCEYDFT_Contig205-pred_gff_snap-gene-1.19-mRNA-1	3.5e-177	ko:K08473		K12351	3	2
	maker-ANCCEYDFT_Contig550-pred_gff_snap-gene-0.14-mRNA-1	3.5e-176	ko:K02148		maker-ANCCEYDFT_Contig463-pred_gff_fgenesh-gene-0.2-mRNA-1	3.8e-177	ko:K08576		K06269	11	15
	maker-ANCCEYDFT_Contig282-pred_gff_snap-gene-0.9-mRNA-1	3.6e-176	ko:K11090		maker-ANCCEYDFT_Contig56-augustus-gene-6.42-mRNA-1	4e-177	ko:K11367		K04499	5	4
	maker-ANCCEYDFT_Contig459-pred_gff_snap-gene-1.8-mRNA-1	4.5e-176	ko:K02146		maker-ANCCEYDFT_Contig62-pred_gff_snap-gene-4.4-mRNA-1	6.3e-177	ko:K11650		K12185	1	0
	maker-ANCCEYDFT_Contig1016-pred_gff_snap-gene-0.5-mRNA-1	5.9e-176	ko:K02354		maker-ANCCEYDFT_Contig480-pred_gff_snap-gene-1.23-mRNA-1	8e-177	ko:K14402		K14834	1	1
	maker-ANCCEYDFT_Contig145-pred_gff_snap-gene-2.17-mRNA-1	7.2e-176	ko:K01090		maker-ANCCEYDFT_Contig141-pred_gff_snap-gene-2.6-mRNA-1	1e-176	ko:K16449		K03120	5	6
	maker-ANCCEYDFT_Contig624-pred_gff_snap-gene-0.32-mRNA-1	8.3e-176	ko:K07369		maker-ANCCEYDFT_Contig168-pred_gff_snap-gene-2.18-mRNA-1	1.3e-176	ko:K06185		K15407	4	3
	maker-ANCCEYDFT_Contig269-augustus-gene-1.12-mRNA-1	1.2e-175	ko:K09667		maker-ANCCEYDFT_Contig168-pred_gff_snap-gene-0.19-mRNA-1	2e-176	ko:K07509		K13100	9	9
	maker-ANCCEYDFT_Contig36-pred_gff_snap-gene-4.12-mRNA-1	1.2e-175	ko:K17339		maker-ANCCEYDFT_Contig19-pred_gff_snap-gene-9.21-mRNA-1	3.5e-176	ko:K09828		K14290	9	10
	maker-ANCCEYDFT_Contig138-pred_gff_snap-gene-0.12-mRNA-1	1.5e-175	ko:K03065		maker-ANCCEYDFT_Contig544-pred_gff_snap-gene-0.13-mRNA-1	3.5e-176	ko:K08815		K14317	2	2
	maker-ANCCEYDFT_Contig27-pred_gff_snap-gene-10.10-mRNA-1	1.5e-175	ko:K06027		maker-ANCCEYDFT_Contig282-pred_gff_snap-gene-0.9-mRNA-1	3.6e-176	ko:K11090		K15025	1	2
	maker-ANCCEYDFT_Contig33-pred_gff_snap-gene-1.8-mRNA-1	1.9e-175	ko:K05320		maker-ANCCEYDFT_Contig459-pred_gff_snap-gene-1.8-mRNA-1	4.5e-176	ko:K02146		K10612	2	2
	maker-ANCCEYDFT_Contig97-pred_gff_snap-gene-1.9-mRNA-1	1.9e-175	ko:K08150		maker-ANCCEYDFT_Contig602-pred_gff_snap-gene-0.15-mRNA-1	5.2e-176	ko:K01495		K06115	3	3
	maker-ANCCEYDFT_Contig137-pred_gff_snap-gene-0.18-mRNA-1	2.5e-175	ko:K10080		maker-ANCCEYDFT_Contig77-augustus-gene-0.12-mRNA-1	5.3e-176	ko:K06641		K05849	6	6
	maker-ANCCEYDFT_Contig1148-pred_gff_snap-gene-0.5-mRNA-1	4.6e-175	ko:K03062		maker-ANCCEYDFT_Contig1016-pred_gff_snap-gene-0.5-mRNA-1	5.9e-176	ko:K02354		K08582	8	8
	maker-ANCCEYDFT_Contig419-pred_gff_snap-gene-0.8-mRNA-1	6.5e-175	ko:K10477		maker-ANCCEYDFT_Contig624-pred_gff_snap-gene-0.32-mRNA-1	8.3e-176	ko:K07369		K08269	4	4
	maker-ANCCEYDFT_Contig64-pred_gff_snap-gene-5.6-mRNA-1	8.2e-175	ko:K14607		maker-ANCCEYDFT_Contig108-pred_gff_snap-gene-1.9-mRNA-1	9.3e-176	ko:K03061		K00012	3	4
	maker-ANCCEYDFT_Contig158-pred_gff_snap-gene-3.12-mRNA-1	8.3e-175	ko:K04632		maker-ANCCEYDFT_Contig269-augustus-gene-1.12-mRNA-1	1.2e-175	ko:K09667		K07968	3	3
	maker-ANCCEYDFT_Contig232-pred_gff_snap-gene-0.5-mRNA-1	8.3e-175	ko:K03953		maker-ANCCEYDFT_Contig36-pred_gff_snap-gene-4.12-mRNA-1	1.2e-175	ko:K17339		K03685	2	2
	maker-ANCCEYDFT_Contig307-pred_gff_snap-gene-1.13-mRNA-1	1.1e-174	ko:K12869		maker-ANCCEYDFT_Contig27-pred_gff_snap-gene-10.10-mRNA-1	1.5e-175	ko:K06027		K03424	5	7
	maker-ANCCEYDFT_Contig44-pred_gff_snap-gene-2.7-mRNA-1	1.7e-174	ko:K05322		maker-ANCCEYDFT_Contig33-pred_gff_snap-gene-1.8-mRNA-1	1.9e-175	ko:K05320		K13421	6	6
	maker-ANCCEYDFT_Contig818-pred_gff_snap-gene-0.2-mRNA-1	1.7e-174	ko:K14640		maker-ANCCEYDFT_Contig97-pred_gff_snap-gene-1.9-mRNA-1	1.9e-175	ko:K08150		K08029	1	1
	maker-ANCCEYDFT_Contig1-pred_gff_fgenesh-gene-5.5-mRNA-1	2.2e-174	ko:K00850		maker-ANCCEYDFT_Contig137-pred_gff_snap-gene-0.18-mRNA-1	2.5e-175	ko:K10080		K08496	4	4
	maker-ANCCEYDFT_Contig4-pred_gff_snap-gene-5.24-mRNA-1	2.8e-174	ko:K06210		maker-ANCCEYDFT_Contig56-pred_gff_fgenesh-gene-0.2-mRNA-1	3.4e-175	ko:K14292		K06091	5	5
	maker-ANCCEYDFT_Contig451-pred_gff_snap-gene-1.7-mRNA-1	5e-174	ko:K11729		maker-ANCCEYDFT_Contig1148-pred_gff_snap-gene-0.5-mRNA-1	4.6e-175	ko:K03062		K03546	2	1
	maker-ANCCEYDFT_Contig475-pred_gff_fgenesh-gene-1.29-mRNA-1	5.2e-174	ko:K08473		maker-ANCCEYDFT_Contig419-pred_gff_snap-gene-0.8-mRNA-1	6.5e-175	ko:K10477		K13217	4	4
	maker-ANCCEYDFT_Contig325-pred_gff_snap-gene-1.3-mRNA-1	5.9e-174	ko:K08764		maker-ANCCEYDFT_Contig210-augustus-gene-2.34-mRNA-1	7e-175	ko:K13789		K17430	4	4
	maker-ANCCEYDFT_Contig17-pred_gff_snap-gene-5.13-mRNA-1	6.2e-174	ko:K00294		maker-ANCCEYDFT_Contig64-pred_gff_snap-gene-5.6-mRNA-1	8.2e-175	ko:K14607		K05765	9	9
	maker-ANCCEYDFT_Contig1-pred_gff_snap-gene-6.28-mRNA-1	7e-174	ko:K12404		maker-ANCCEYDFT_Contig158-pred_gff_snap-gene-3.12-mRNA-1	8.3e-175	ko:K04632		K04930	2	2
	maker-ANCCEYDFT_Contig188-pred_gff_snap-gene-1.4-mRNA-1	7.1e-174	ko:K08825		maker-ANCCEYDFT_Contig17-pred_gff_snap-gene-10.27-mRNA-1	8.3e-175	ko:K12580		K06051	3	2
	maker-ANCCEYDFT_Contig121-pred_gff_snap-gene-5.13-mRNA-1	7.8e-174	ko:K00700		maker-ANCCEYDFT_Contig232-pred_gff_snap-gene-0.5-mRNA-1	8.3e-175	ko:K03953		K08247	1	1
	maker-ANCCEYDFT_Contig16-pred_gff_snap-gene-7.13-mRNA-1	7.8e-174	ko:K13711		maker-ANCCEYDFT_Contig307-pred_gff_snap-gene-1.13-mRNA-1	1.1e-174	ko:K12869		K03847	1	2
	maker-ANCCEYDFT_Contig597-pred_gff_fgenesh-gene-0.5-mRNA-1	9.4e-174	ko:K12176		maker-ANCCEYDFT_Contig44-pred_gff_snap-gene-2.7-mRNA-1	1.7e-174	ko:K05322		K12175	1	2
	maker-ANCCEYDFT_Contig9-pred_gff_snap-gene-5.16-mRNA-1	1.2e-173	ko:K04798		maker-ANCCEYDFT_Contig7-pred_gff_snap-gene-0.23-mRNA-1	1.7e-174	ko:K15272		K00102	5	5
	maker-ANCCEYDFT_Contig45-pred_gff_snap-gene-5.4-mRNA-1	1.5e-173	ko:K15170		maker-ANCCEYDFT_Contig818-pred_gff_snap-gene-0.2-mRNA-1	1.7e-174	ko:K14640		K13106	2	3
	maker-ANCCEYDFT_Contig241-pred_gff_snap-gene-1.13-mRNA-1	1.6e-173	ko:K04539		maker-ANCCEYDFT_Contig1-pred_gff_fgenesh-gene-5.5-mRNA-1	2.2e-174	ko:K00850		K00383	6	8
	maker-ANCCEYDFT_Contig246-pred_gff_snap-gene-2.55-mRNA-1	1.6e-173	ko:K01711		maker-ANCCEYDFT_Contig55-pred_gff_fgenesh-gene-2.0-mRNA-1	2.2e-174	ko:K14455		K17257	2	3
	maker-ANCCEYDFT_Contig263-pred_gff_snap-gene-2.18-mRNA-1	1.6e-173	ko:K01425		maker-ANCCEYDFT_Contig4-pred_gff_snap-gene-5.21-mRNA-1	2.8e-174	ko:K06210		K15447	6	7
	maker-ANCCEYDFT_Contig2-pred_gff_snap-gene-3.14-mRNA-1	1.7e-173	ko:K00789		maker-ANCCEYDFT_Contig879-pred_gff_snap-gene-0.18-mRNA-1	3.5e-174	ko:K08473		K01052	5	7
	maker-ANCCEYDFT_Contig662-pred_gff_snap-gene-0.26-mRNA-1	1.8e-173	ko:K08473		maker-ANCCEYDFT_Contig1192-augustus-gene-0.7-mRNA-1	4.5e-174	ko:K17868		K11972	3	3
	maker-ANCCEYDFT_Contig25-pred_gff_snap-gene-5.8-mRNA-1	3.2e-173	ko:K11884		maker-ANCCEYDFT_Contig385-augustus-gene-1.26-mRNA-1	5e-174	ko:K05546		K01441	1	3
	maker-ANCCEYDFT_Contig267-pred_gff_snap-gene-1.9-mRNA-1	3.6e-173	ko:K08473		maker-ANCCEYDFT_Contig451-pred_gff_snap-gene-1.7-mRNA-1	5e-174	ko:K11729		K03012	3	4
	maker-ANCCEYDFT_Contig256-pred_gff_snap-gene-2.28-mRNA-1	3.9e-173	ko:K15170		maker-ANCCEYDFT_Contig475-pred_gff_fgenesh-gene-1.29-mRNA-1	5.2e-174	ko:K08473		K01697	1	9
	maker-ANCCEYDFT_Contig14-pred_gff_snap-gene-11.20-mRNA-1	4.1e-173	ko:K07508		maker-ANCCEYDFT_Contig695-augustus-gene-0.10-mRNA-1	5.2e-174	ko:K05858		K17589	15	17
	maker-ANCCEYDFT_Contig20-pred_gff_snap-gene-2.18-mRNA-1	4.1e-173	ko:K10798		maker-ANCCEYDFT_Contig351-pred_gff_snap-gene-1.39-mRNA-1	5.9e-174	ko:K14376		K17885	1	1
	maker-ANCCEYDFT_Contig2455-pred_gff_fgenesh-gene-0.0-mRNA-1	4.1e-173	ko:K03695		maker-ANCCEYDFT_Contig17-pred_gff_snap-gene-5.13-mRNA-1	6.2e-174	ko:K00294		K02973	7	6
	maker-ANCCEYDFT_Contig239-pred_gff_snap-gene-1.11-mRNA-1	1.4e-172	ko:K10415		maker-ANCCEYDFT_Contig1-pred_gff_snap-gene-6.28-mRNA-1	7e-174	ko:K12404		K15290	8	8
	maker-ANCCEYDFT_Contig29-pred_gff_snap-gene-1.5-mRNA-1	1.5e-172	ko:K08473		maker-ANCCEYDFT_Contig188-pred_gff_snap-gene-1.4-mRNA-1	7.1e-174	ko:K08825		K05628	1	2
	maker-ANCCEYDFT_Contig185-pred_gff_snap-gene-0.7-mRNA-1	1.9e-172	ko:K09172		maker-ANCCEYDFT_Contig121-pred_gff_snap-gene-5.13-mRNA-1	7.8e-174	ko:K00700		K16282	5	6
	maker-ANCCEYDFT_Contig299-pred_gff_fgenesh-gene-2.6-mRNA-1	1.9e-172	ko:K04600		maker-ANCCEYDFT_Contig16-pred_gff_snap-gene-7.13-mRNA-1	7.8e-174	ko:K13711		K08836	7	7
	maker-ANCCEYDFT_Contig159-pred_gff_fgenesh-gene-3.10-mRNA-1	2.3e-172	ko:K13236		maker-ANCCEYDFT_Contig597-pred_gff_fgenesh-gene-0.5-mRNA-1	9.4e-174	ko:K12176		K11839	3	3
	maker-ANCCEYDFT_Contig1798-pred_gff_fgenesh-gene-0.0-mRNA-1	2.6e-172	ko:K01745		maker-ANCCEYDFT_Contig42-pred_gff_fgenesh-gene-2.3-mRNA-1	1.2e-173	ko:K03257		K13188	2	2
	maker-ANCCEYDFT_Contig1020-pred_gff_fgenesh-gene-0.0-mRNA-1	2.9e-172	ko:K01379		maker-ANCCEYDFT_Contig9-pred_gff_snap-gene-5.16-mRNA-1	1.2e-173	ko:K04798		K10578	5	5
	maker-ANCCEYDFT_Contig56-pred_gff_snap-gene-4.16-mRNA-1	2.9e-172	ko:K00934		maker-ANCCEYDFT_Contig45-pred_gff_snap-gene-5.4-mRNA-1	1.5e-173	ko:K15170		K05642	3	3
	maker-ANCCEYDFT_Contig817-pred_gff_snap-gene-0.13-mRNA-1	2.9e-172	ko:K15375		maker-ANCCEYDFT_Contig246-pred_gff_snap-gene-2.55-mRNA-1	1.6e-173	ko:K01711		K13208	3	4
	maker-ANCCEYDFT_Contig52-pred_gff_snap-gene-1.15-mRNA-1	3.1e-172	ko:K05312		maker-ANCCEYDFT_Contig65-augustus-gene-5.30-mRNA-1	3.2e-173	ko:K14085		K13288	4	5
	maker-ANCCEYDFT_Contig480-pred_gff_snap-gene-0.12-mRNA-1	3.3e-172	ko:K11140		maker-ANCCEYDFT_Contig421-pred_gff_fgenesh-gene-0.3-mRNA-1	3.6e-173	ko:K10362		K11655	2	1
	maker-ANCCEYDFT_Contig389-pred_gff_snap-gene-0.1-mRNA-1	3.7e-172	ko:K05313		maker-ANCCEYDFT_Contig256-pred_gff_snap-gene-2.28-mRNA-1	3.9e-173	ko:K15170		K01255	6	6
	maker-ANCCEYDFT_Contig694-pred_gff_snap-gene-0.16-mRNA-1	3.7e-172	ko:K05699		maker-ANCCEYDFT_Contig14-pred_gff_snap-gene-11.20-mRNA-1	4.1e-173	ko:K07508		K12860	5	6
	maker-ANCCEYDFT_Contig813-pred_gff_snap-gene-0.12-mRNA-1	3.8e-172	ko:K15377		maker-ANCCEYDFT_Contig2455-pred_gff_fgenesh-gene-0.0-mRNA-1	4.1e-173	ko:K03695		K11481	11	14
	maker-ANCCEYDFT_Contig50-pred_gff_snap-gene-4.7-mRNA-1	6e-172	ko:K06269		maker-ANCCEYDFT_Contig50-augustus-gene-5.16-mRNA-1	4.1e-173	ko:K12886		K14720	3	4
	maker-ANCCEYDFT_Contig56-pred_gff_snap-gene-3.8-mRNA-1	6e-172	ko:K08875		maker-ANCCEYDFT_Contig193-pred_gff_snap-gene-0.8-mRNA-1	5.3e-173	ko:K05273		K14360	7	9
	maker-ANCCEYDFT_Contig650-pred_gff_snap-gene-0.29-mRNA-1	7.7e-172	ko:K16749		maker-ANCCEYDFT_Contig325-augustus-gene-1.37-mRNA-1	5.6e-173	ko:K12812		K17598	1	1
	maker-ANCCEYDFT_Contig109-pred_gff_fgenesh-gene-4.29-mRNA-1	9.8e-172	ko:K10356		maker-ANCCEYDFT_Contig1008-augustus-gene-0.18-mRNA-1	5.7e-173	ko:K05110		K15223	1	1
	maker-ANCCEYDFT_Contig33-pred_gff_snap-gene-7.10-mRNA-1	9.8e-172	ko:K14354		maker-ANCCEYDFT_Contig160-augustus-gene-4.22-mRNA-1	6.7e-173	ko:K04559		K09385	5	5
	maker-ANCCEYDFT_Contig57-pred_gff_snap-gene-3.1-mRNA-1	1.3e-171	ko:K04148		maker-ANCCEYDFT_Contig185-pred_gff_snap-gene-0.7-mRNA-1	1.9e-172	ko:K09172		K10990	10	10
	maker-ANCCEYDFT_Contig700-pred_gff_snap-gene-0.10-mRNA-1	1.3e-171	ko:K01758		maker-ANCCEYDFT_Contig530-pred_gff_snap-gene-0.21-mRNA-1	2.2e-172	ko:K12182		K04134	8	8
	maker-ANCCEYDFT_Contig359-augustus-gene-1.19-mRNA-1	1.4e-171	ko:K00670		maker-ANCCEYDFT_Contig159-pred_gff_fgenesh-gene-3.10-mRNA-1	2.3e-172	ko:K13236		K00683	3	3
	maker-ANCCEYDFT_Contig59-pred_gff_snap-gene-5.2-mRNA-1	1.6e-171	ko:K02932		maker-ANCCEYDFT_Contig6-pred_gff_snap-gene-0.31-mRNA-1	2.3e-172	ko:K13091		K07200	3	5
	maker-ANCCEYDFT_Contig932-augustus-gene-0.11-mRNA-1	2e-171	ko:K12302		maker-ANCCEYDFT_Contig812-pred_gff_snap-gene-0.19-mRNA-1	2.3e-172	ko:K10592		K00566	3	4
	maker-ANCCEYDFT_Contig86-pred_gff_snap-gene-2.26-mRNA-1	2.4e-171	ko:K05312		maker-ANCCEYDFT_Contig1798-pred_gff_fgenesh-gene-0.0-mRNA-1	2.6e-172	ko:K01745		K14434	5	4
	maker-ANCCEYDFT_Contig201-augustus-gene-3.37-mRNA-1	3.2e-171	ko:K05313		maker-ANCCEYDFT_Contig1020-pred_gff_fgenesh-gene-0.0-mRNA-1	2.9e-172	ko:K01379		K08960	2	2
	maker-ANCCEYDFT_Contig141-pred_gff_snap-gene-2.30-mRNA-1	3.3e-171	ko:K08833		maker-ANCCEYDFT_Contig56-pred_gff_snap-gene-4.16-mRNA-1	2.9e-172	ko:K00934		K04532	1	1
	maker-ANCCEYDFT_Contig316-pred_gff_snap-gene-0.30-mRNA-1	4.3e-171	ko:K01897		maker-ANCCEYDFT_Contig817-pred_gff_snap-gene-0.13-mRNA-1	2.9e-172	ko:K15375		K03364	4	6
	maker-ANCCEYDFT_Contig981-pred_gff_snap-gene-0.21-mRNA-1	4.3e-171	ko:K11089		maker-ANCCEYDFT_Contig52-pred_gff_snap-gene-1.15-mRNA-1	3.1e-172	ko:K05312		K02870	3	4
	maker-ANCCEYDFT_Contig132-pred_gff_snap-gene-1.8-mRNA-1	4.7e-171	ko:K00654		maker-ANCCEYDFT_Contig480-pred_gff_snap-gene-0.12-mRNA-1	3.3e-172	ko:K11140		K04365	4	4
	maker-ANCCEYDFT_Contig1733-pred_gff_snap-gene-0.1-mRNA-1	5.8e-171	ko:K17199		maker-ANCCEYDFT_Contig587-pred_gff_fgenesh-gene-0.4-mRNA-1	3.6e-172	ko:K11131		K08741	5	5
	maker-ANCCEYDFT_Contig255-pred_gff_fgenesh-gene-2.3-mRNA-1	6.3e-171	ko:K14590		maker-ANCCEYDFT_Contig389-pred_gff_snap-gene-0.1-mRNA-1	3.7e-172	ko:K05313		K01539	3	5
	maker-ANCCEYDFT_Contig1016-pred_gff_snap-gene-0.3-mRNA-1	8.8e-171	ko:K11089		maker-ANCCEYDFT_Contig468-pred_gff_snap-gene-0.7-mRNA-1	3.7e-172	ko:K14966		K07204	3	5
	maker-ANCCEYDFT_Contig48-pred_gff_snap-gene-0.16-mRNA-1	9.6e-171	ko:K11205		maker-ANCCEYDFT_Contig694-pred_gff_snap-gene-0.16-mRNA-1	3.7e-172	ko:K05699		K02258	5	5
	maker-ANCCEYDFT_Contig1181-pred_gff_snap-gene-0.12-mRNA-1	1.8e-170	ko:K12838		maker-ANCCEYDFT_Contig813-pred_gff_snap-gene-0.12-mRNA-1	3.8e-172	ko:K15377		K14071	6	6
	maker-ANCCEYDFT_Contig16-pred_gff_fgenesh-gene-6.3-mRNA-1	1.8e-170	ko:K00934		maker-ANCCEYDFT_Contig345-pred_gff_fgenesh-gene-1.5-mRNA-1	4.1e-172	ko:K14445		K13148	4	3
	maker-ANCCEYDFT_Contig434-pred_gff_snap-gene-1.6-mRNA-1	1.8e-170	ko:K08292		maker-ANCCEYDFT_Contig50-pred_gff_snap-gene-4.7-mRNA-1	6e-172	ko:K06269		K10435	3	3
	maker-ANCCEYDFT_Contig60-pred_gff_snap-gene-1.19-mRNA-1	2e-170	ko:K12812		maker-ANCCEYDFT_Contig56-pred_gff_snap-gene-3.8-mRNA-1	6e-172	ko:K08875		K01623	7	8
	maker-ANCCEYDFT_Contig5-pred_gff_snap-gene-9.9-mRNA-1	3e-170	ko:K12350		maker-ANCCEYDFT_Contig650-pred_gff_snap-gene-0.29-mRNA-1	7.7e-172	ko:K16749		K06082	2	2
	maker-ANCCEYDFT_Contig887-pred_gff_snap-gene-0.1-mRNA-1	3.8e-170	ko:K13985		maker-ANCCEYDFT_Contig109-pred_gff_fgenesh-gene-4.29-mRNA-1	9.8e-172	ko:K10356		K11446	1	1
	maker-ANCCEYDFT_Contig869-pred_gff_fgenesh-gene-0.4-mRNA-1	4e-170	ko:K03030		maker-ANCCEYDFT_Contig57-pred_gff_snap-gene-3.1-mRNA-1	1.3e-171	ko:K04148		K12626	7	8
	maker-ANCCEYDFT_Contig511-pred_gff_snap-gene-1.31-mRNA-1	4.7e-170	ko:K03845		maker-ANCCEYDFT_Contig700-pred_gff_snap-gene-0.10-mRNA-1	1.3e-171	ko:K01758		K09525	3	3
	maker-ANCCEYDFT_Contig807-pred_gff_snap-gene-0.16-mRNA-1	4.9e-170	ko:K17981		maker-ANCCEYDFT_Contig59-pred_gff_snap-gene-5.2-mRNA-1	1.6e-171	ko:K02932		K15296	1	2
	maker-ANCCEYDFT_Contig73-pred_gff_snap-gene-6.3-mRNA-1	8.6e-170	ko:K14313		maker-ANCCEYDFT_Contig932-augustus-gene-0.11-mRNA-1	2e-171	ko:K12302		K00254	3	5
	maker-ANCCEYDFT_Contig136-pred_gff_snap-gene-2.14-mRNA-1	1.3e-169	ko:K00710		maker-ANCCEYDFT_Contig86-pred_gff_snap-gene-2.26-mRNA-1	2.4e-171	ko:K05312		K00639	13	12
	maker-ANCCEYDFT_Contig463-pred_gff_snap-gene-1.7-mRNA-1	1.3e-169	ko:K14809		maker-ANCCEYDFT_Contig141-pred_gff_snap-gene-2.30-mRNA-1	3.3e-171	ko:K08833		K13750	5	5
	maker-ANCCEYDFT_Contig17-pred_gff_snap-gene-9.13-mRNA-1	1.7e-169	ko:K10276		maker-ANCCEYDFT_Contig316-pred_gff_snap-gene-0.30-mRNA-1	4.3e-171	ko:K01897		K07432	4	2
	maker-ANCCEYDFT_Contig5-pred_gff_snap-gene-4.29-mRNA-1	1.7e-169	ko:K00927		maker-ANCCEYDFT_Contig981-pred_gff_snap-gene-0.21-mRNA-1	4.3e-171	ko:K11089		K17492	6	6
	maker-ANCCEYDFT_Contig388-pred_gff_snap-gene-1.34-mRNA-1	2.1e-169	ko:K16604		maker-ANCCEYDFT_Contig255-pred_gff_fgenesh-gene-2.3-mRNA-1	6.3e-171	ko:K14590		K01784	3	6
	maker-ANCCEYDFT_Contig526-pred_gff_fgenesh-gene-0.1-mRNA-1	2.7e-169	ko:K17427		maker-ANCCEYDFT_Contig1016-pred_gff_snap-gene-0.3-mRNA-1	8.8e-171	ko:K11089		K00624	3	5
	maker-ANCCEYDFT_Contig2931-pred_gff_fgenesh-gene-0.0-mRNA-1	3.4e-169	ko:K07146		maker-ANCCEYDFT_Contig350-pred_gff_snap-gene-1.43-mRNA-1	8.8e-171	ko:K00166		K09349	3	4
	maker-ANCCEYDFT_Contig16-pred_gff_fgenesh-gene-4.3-mRNA-1	4.7e-169	ko:K09531		maker-ANCCEYDFT_Contig1181-pred_gff_snap-gene-0.12-mRNA-1	1.8e-170	ko:K12838		K11860	3	3
	maker-ANCCEYDFT_Contig1-pred_gff_fgenesh-gene-18.25-mRNA-1	5.6e-169	ko:K08790		maker-ANCCEYDFT_Contig16-pred_gff_fgenesh-gene-6.3-mRNA-1	1.8e-170	ko:K00934		K04560	3	5
	maker-ANCCEYDFT_Contig30-pred_gff_snap-gene-3.26-mRNA-1	6e-169	ko:K04487		maker-ANCCEYDFT_Contig434-pred_gff_snap-gene-1.6-mRNA-1	1.8e-170	ko:K08292		K03358	6	7
	maker-ANCCEYDFT_Contig1011-pred_gff_snap-gene-0.10-mRNA-1	6.1e-169	ko:K14616		maker-ANCCEYDFT_Contig64-pred_gff_snap-gene-0.25-mRNA-1	1.8e-170	ko:K04412		K14724	10	12
	maker-ANCCEYDFT_Contig1061-pred_gff_snap-gene-0.6-mRNA-1	7.1e-169	ko:K09097		maker-ANCCEYDFT_Contig492-pred_gff_snap-gene-0.16-mRNA-1	1.9e-170	ko:K11090		K13239	2	5
	maker-ANCCEYDFT_Contig295-pred_gff_snap-gene-0.12-mRNA-1	9.4e-169	ko:K00799		maker-ANCCEYDFT_Contig60-pred_gff_snap-gene-1.19-mRNA-1	2e-170	ko:K12812		K03331	4	3
	maker-ANCCEYDFT_Contig231-pred_gff_snap-gene-1.9-mRNA-1	9.8e-169	ko:K01062		maker-ANCCEYDFT_Contig77-pred_gff_snap-gene-1.7-mRNA-1	2.6e-170	ko:K14354		K14192	1	0
	maker-ANCCEYDFT_Contig1632-pred_gff_snap-gene-0.2-mRNA-1	1.2e-168	ko:K03178		maker-ANCCEYDFT_Contig5-pred_gff_snap-gene-9.9-mRNA-1	3e-170	ko:K12350		K04515	3	2
	maker-ANCCEYDFT_Contig37-pred_gff_snap-gene-5.6-mRNA-1	1.2e-168	ko:K07179		maker-ANCCEYDFT_Contig887-pred_gff_snap-gene-0.1-mRNA-1	3.8e-170	ko:K13985		K04710	3	4
	maker-ANCCEYDFT_Contig745-pred_gff_snap-gene-0.13-mRNA-1	1.4e-168	ko:K02370		maker-ANCCEYDFT_Contig869-pred_gff_fgenesh-gene-0.4-mRNA-1	4e-170	ko:K03030		K12839	3	4
	maker-ANCCEYDFT_Contig460-pred_gff_snap-gene-1.19-mRNA-1	1.9e-168	ko:K16781		maker-ANCCEYDFT_Contig21-pred_gff_snap-gene-2.12-mRNA-1	4.7e-170	ko:K15292		K13105	7	11
	maker-ANCCEYDFT_Contig15-pred_gff_snap-gene-5.16-mRNA-1	2.3e-168	ko:K13789		maker-ANCCEYDFT_Contig511-pred_gff_snap-gene-1.31-mRNA-1	4.7e-170	ko:K03845		K14849	1	2
	maker-ANCCEYDFT_Contig440-pred_gff_snap-gene-1.17-mRNA-1	2.4e-168	ko:K16609		maker-ANCCEYDFT_Contig1437-pred_gff_snap-gene-0.2-mRNA-1	4.9e-170	ko:K05768		K12178	6	7
	maker-ANCCEYDFT_Contig15-pred_gff_snap-gene-2.13-mRNA-1	3.1e-168	ko:K14404		maker-ANCCEYDFT_Contig807-pred_gff_snap-gene-0.16-mRNA-1	4.9e-170	ko:K17981		K13299	9	7
	maker-ANCCEYDFT_Contig300-pred_gff_snap-gene-0.8-mRNA-1	3.2e-168	ko:K06843		maker-ANCCEYDFT_Contig73-pred_gff_snap-gene-6.3-mRNA-1	8.6e-170	ko:K14313		K12600	4	5
	maker-ANCCEYDFT_Contig242-pred_gff_snap-gene-1.7-mRNA-1	3.6e-168	ko:K16485		maker-ANCCEYDFT_Contig392-pred_gff_snap-gene-0.12-mRNA-1	1.2e-169	ko:K17108		K16353	3	4
	maker-ANCCEYDFT_Contig45-pred_gff_snap-gene-6.14-mRNA-1	4.4e-168	ko:K15170		maker-ANCCEYDFT_Contig136-pred_gff_snap-gene-2.14-mRNA-1	1.3e-169	ko:K00710		K07939	14	14
	maker-ANCCEYDFT_Contig51-pred_gff_fgenesh-gene-3.4-mRNA-1	5e-168	ko:K13025		maker-ANCCEYDFT_Contig34-augustus-gene-3.22-mRNA-1	1.3e-169	ko:K14564		K05746	1	1
	maker-ANCCEYDFT_Contig7-pred_gff_snap-gene-3.16-mRNA-1	6.4e-168	ko:K05322		maker-ANCCEYDFT_Contig59-augustus-gene-4.27-mRNA-1	1.3e-169	ko:K03781		K14404	8	7
	maker-ANCCEYDFT_Contig643-pred_gff_snap-gene-0.3-mRNA-1	8.2e-168	ko:K13190		maker-ANCCEYDFT_Contig5-pred_gff_snap-gene-4.29-mRNA-1	1.7e-169	ko:K00927		K11488	1	2
	maker-ANCCEYDFT_Contig75-pred_gff_snap-gene-0.9-mRNA-1	8.3e-168	ko:K08293		maker-ANCCEYDFT_Contig388-pred_gff_snap-gene-1.34-mRNA-1	2.1e-169	ko:K16604		K02154	8	12
	maker-ANCCEYDFT_Contig4-pred_gff_snap-gene-1.18-mRNA-1	9e-168	ko:K05315		maker-ANCCEYDFT_Contig191-augustus-gene-1.18-mRNA-1	2.3e-169	ko:K11275		K01836	5	5
	maker-ANCCEYDFT_Contig448-pred_gff_snap-gene-1.6-mRNA-1	1e-167	ko:K01623		maker-ANCCEYDFT_Contig526-pred_gff_fgenesh-gene-0.1-mRNA-1	2.7e-169	ko:K17427		K00844	10	11
	maker-ANCCEYDFT_Contig888-pred_gff_snap-gene-0.28-mRNA-1	1e-167	ko:K12571		maker-ANCCEYDFT_Contig2931-pred_gff_fgenesh-gene-0.0-mRNA-1	3.4e-169	ko:K07146		K00864	4	5
	maker-ANCCEYDFT_Contig787-pred_gff_snap-gene-0.5-mRNA-1	1.4e-167	ko:K15429		maker-ANCCEYDFT_Contig16-pred_gff_fgenesh-gene-4.3-mRNA-1	4.7e-169	ko:K09531		K04712	2	2
	maker-ANCCEYDFT_Contig333-pred_gff_snap-gene-2.18-mRNA-1	1.9e-167	ko:K03254		maker-ANCCEYDFT_Contig1-pred_gff_fgenesh-gene-18.25-mRNA-1	5.6e-169	ko:K08790		K00162	7	8
	maker-ANCCEYDFT_Contig455-pred_gff_snap-gene-1.30-mRNA-1	2.7e-167	ko:K00934		maker-ANCCEYDFT_Contig30-pred_gff_snap-gene-3.26-mRNA-1	6e-169	ko:K04487		K17700	5	5
	maker-ANCCEYDFT_Contig26-pred_gff_snap-gene-1.15-mRNA-1	2.8e-167	ko:K16575		maker-ANCCEYDFT_Contig1011-pred_gff_snap-gene-0.10-mRNA-1	6.1e-169	ko:K14616		K08292	4	5
	maker-ANCCEYDFT_Contig131-pred_gff_snap-gene-2.7-mRNA-1	3.4e-167	ko:K05628		maker-ANCCEYDFT_Contig1061-pred_gff_fgenesh-gene-0.0-mRNA-1	7.1e-169	ko:K09097		K07841	3	3
	maker-ANCCEYDFT_Contig592-augustus-gene-0.51-mRNA-1	3.6e-167	ko:K03934		maker-ANCCEYDFT_Contig583-pred_gff_snap-gene-0.10-mRNA-1	7.1e-169	ko:K04382		K10306	3	4
	maker-ANCCEYDFT_Contig17-pred_gff_snap-gene-6.15-mRNA-1	4.5e-167	ko:K00764		maker-ANCCEYDFT_Contig128-pred_gff_snap-gene-4.24-mRNA-1	8.9e-169	ko:K01965		K14676	3	4
	maker-ANCCEYDFT_Contig390-pred_gff_snap-gene-0.15-mRNA-1	4.5e-167	ko:K07359		maker-ANCCEYDFT_Contig295-pred_gff_snap-gene-0.12-mRNA-1	9.4e-169	ko:K00799		K03033	8	8
	maker-ANCCEYDFT_Contig46-pred_gff_snap-gene-0.15-mRNA-1	5.5e-167	ko:K08155		maker-ANCCEYDFT_Contig231-pred_gff_snap-gene-1.9-mRNA-1	9.8e-169	ko:K01062		K02358	8	8
	maker-ANCCEYDFT_Contig18-pred_gff_snap-gene-2.4-mRNA-1	5.8e-167	ko:K12399		maker-ANCCEYDFT_Contig51-pred_gff_snap-gene-3.10-mRNA-1	1.1e-168	ko:K13789		K10644	2	1
	maker-ANCCEYDFT_Contig748-pred_gff_snap-gene-0.10-mRNA-1	7e-167	ko:K17087		maker-ANCCEYDFT_Contig1632-pred_gff_snap-gene-0.2-mRNA-1	1.2e-168	ko:K03178		K11124	3	3
	maker-ANCCEYDFT_Contig455-augustus-gene-0.21-mRNA-1	7.4e-167	ko:K05546		maker-ANCCEYDFT_Contig37-pred_gff_snap-gene-5.6-mRNA-1	1.2e-168	ko:K07179		K06530	5	5
	maker-ANCCEYDFT_Contig25-pred_gff_fgenesh-gene-5.0-mRNA-1	8.2e-167	ko:K07297		maker-ANCCEYDFT_Contig745-pred_gff_snap-gene-0.13-mRNA-1	1.4e-168	ko:K02370		K11459	1	0
	maker-ANCCEYDFT_Contig186-pred_gff_snap-gene-0.11-mRNA-1	8.9e-167	ko:K17783		maker-ANCCEYDFT_Contig460-pred_gff_snap-gene-1.19-mRNA-1	1.9e-168	ko:K16781		K10350	4	5
	maker-ANCCEYDFT_Contig750-pred_gff_snap-gene-0.11-mRNA-1	9.2e-167	ko:K06630		maker-ANCCEYDFT_Contig15-pred_gff_snap-gene-5.16-mRNA-1	2.3e-168	ko:K13789		K03355	4	3
	maker-ANCCEYDFT_Contig1143-pred_gff_snap-gene-0.8-mRNA-1	9.8e-167	ko:K14427		maker-ANCCEYDFT_Contig15-pred_gff_snap-gene-2.13-mRNA-1	3.1e-168	ko:K14404		K10995	1	1
	maker-ANCCEYDFT_Contig369-pred_gff_snap-gene-1.16-mRNA-1	1.2e-166	ko:K00876		maker-ANCCEYDFT_Contig45-pred_gff_snap-gene-6.14-mRNA-1	4.4e-168	ko:K15170		K04688	2	4
	maker-ANCCEYDFT_Contig463-pred_gff_snap-gene-1.6-mRNA-1	1.2e-166	ko:K08193		maker-ANCCEYDFT_Contig7-pred_gff_snap-gene-3.16-mRNA-1	6.4e-168	ko:K05322		K11451	1	2
	maker-ANCCEYDFT_Contig475-pred_gff_snap-gene-0.6-mRNA-1	1.5e-166	ko:K01265		maker-ANCCEYDFT_Contig643-pred_gff_snap-gene-0.3-mRNA-1	8.2e-168	ko:K13190		K02272	5	6
	maker-ANCCEYDFT_Contig550-pred_gff_snap-gene-0.10-mRNA-1	1.6e-166	ko:K00207		maker-ANCCEYDFT_Contig75-pred_gff_snap-gene-0.9-mRNA-1	8.3e-168	ko:K08293		K06254	5	6
	maker-ANCCEYDFT_Contig21-pred_gff_snap-gene-3.29-mRNA-1	1.9e-166	ko:K01183		maker-ANCCEYDFT_Contig4-pred_gff_snap-gene-1.18-mRNA-1	9e-168	ko:K05315		K15791	3	4
	maker-ANCCEYDFT_Contig111-pred_gff_snap-gene-3.5-mRNA-1	2e-166	ko:K10649		maker-ANCCEYDFT_Contig190-pred_gff_snap-gene-3.28-mRNA-1	1e-167	ko:K05692		K13099	2	1
	maker-ANCCEYDFT_Contig139-pred_gff_snap-gene-0.11-mRNA-1	2e-166	ko:K14719		maker-ANCCEYDFT_Contig448-pred_gff_snap-gene-1.6-mRNA-1	1e-167	ko:K01623		K08076	44	52
	maker-ANCCEYDFT_Contig378-pred_gff_snap-gene-1.20-mRNA-1	2e-166	ko:K01872		maker-ANCCEYDFT_Contig888-pred_gff_snap-gene-0.28-mRNA-1	1e-167	ko:K12571		K07876	1	1
	maker-ANCCEYDFT_Contig2-pred_gff_snap-gene-5.15-mRNA-1	2.5e-166	ko:K01194		maker-ANCCEYDFT_Contig787-pred_gff_snap-gene-0.5-mRNA-1	1.4e-167	ko:K15429		K00417	7	7
	maker-ANCCEYDFT_Contig2205-pred_gff_fgenesh-gene-0.1-mRNA-1	2.5e-166	ko:K00759		maker-ANCCEYDFT_Contig49-pred_gff_snap-gene-4.10-mRNA-1	1.8e-167	ko:K01194		K10687	3	2
	maker-ANCCEYDFT_Contig336-pred_gff_snap-gene-0.6-mRNA-1	2.5e-166	ko:K13917		maker-ANCCEYDFT_Contig333-pred_gff_snap-gene-2.18-mRNA-1	1.9e-167	ko:K03254		K06067	3	3
	maker-ANCCEYDFT_Contig206-pred_gff_snap-gene-0.3-mRNA-1	3.2e-166	ko:K07611		maker-ANCCEYDFT_Contig455-pred_gff_snap-gene-1.30-mRNA-1	2.7e-167	ko:K00934		K11090	6	6
	maker-ANCCEYDFT_Contig159-pred_gff_snap-gene-3.28-mRNA-1	4.1e-166	ko:K13254		maker-ANCCEYDFT_Contig26-pred_gff_snap-gene-1.15-mRNA-1	2.8e-167	ko:K16575		K01823	3	3
	maker-ANCCEYDFT_Contig333-pred_gff_snap-gene-1.7-mRNA-1	5.1e-166	ko:K04225		maker-ANCCEYDFT_Contig39-augustus-gene-1.33-mRNA-1	3.8e-167	ko:K06843		K10080	3	3
	maker-ANCCEYDFT_Contig372-augustus-gene-1.57-mRNA-1	6.6e-166	ko:K01893		maker-ANCCEYDFT_Contig670-pred_gff_snap-gene-0.6-mRNA-1	3.9e-167	ko:K06240		K12877	2	2
	maker-ANCCEYDFT_Contig35-pred_gff_snap-gene-8.14-mRNA-1	7.3e-166	ko:K06269		maker-ANCCEYDFT_Contig17-pred_gff_snap-gene-6.15-mRNA-1	4.5e-167	ko:K00764		K13143	1	0
	maker-ANCCEYDFT_Contig203-pred_gff_snap-gene-0.8-mRNA-1	8.3e-166	ko:K05034		maker-ANCCEYDFT_Contig390-pred_gff_snap-gene-0.15-mRNA-1	4.5e-167	ko:K07359		K09524	4	3
	maker-ANCCEYDFT_Contig598-pred_gff_snap-gene-0.26-mRNA-1	8.5e-166	ko:K05750		maker-ANCCEYDFT_Contig165-pred_gff_snap-gene-0.2-mRNA-1	5e-167	ko:K17959		K12946	1	2
	maker-ANCCEYDFT_Contig320-pred_gff_snap-gene-2.12-mRNA-1	1.5e-165	ko:K00997		maker-ANCCEYDFT_Contig46-pred_gff_snap-gene-0.15-mRNA-1	5.5e-167	ko:K08155		K11267	1	3
	maker-ANCCEYDFT_Contig905-augustus-gene-0.12-mRNA-1	1.6e-165	ko:K01265		maker-ANCCEYDFT_Contig18-pred_gff_snap-gene-2.4-mRNA-1	5.8e-167	ko:K12399		K09502	2	2
	maker-ANCCEYDFT_Contig32-pred_gff_snap-gene-9.11-mRNA-1	1.8e-165	ko:K15166		maker-ANCCEYDFT_Contig19-augustus-gene-5.30-mRNA-1	6.4e-167	ko:K17599		K03065	3	4
	maker-ANCCEYDFT_Contig249-augustus-gene-0.26-mRNA-1	2.2e-165	ko:K07151		maker-ANCCEYDFT_Contig15-augustus-gene-5.30-mRNA-1	7.4e-167	ko:K03257		K09555	2	2
	maker-ANCCEYDFT_Contig953-pred_gff_snap-gene-0.17-mRNA-1	3.4e-165	ko:K00889		maker-ANCCEYDFT_Contig164-pred_gff_snap-gene-3.10-mRNA-1	7.4e-167	ko:K00457		K01456	2	2
	maker-ANCCEYDFT_Contig65-pred_gff_fgenesh-gene-6.7-mRNA-1	3.7e-165	ko:K01267		maker-ANCCEYDFT_Contig455-augustus-gene-0.23-mRNA-1	7.4e-167	ko:K05546		K03650	1	1
	maker-ANCCEYDFT_Contig278-pred_gff_snap-gene-0.20-mRNA-1	6e-165	ko:K05312		maker-ANCCEYDFT_Contig25-pred_gff_fgenesh-gene-5.0-mRNA-1	8.2e-167	ko:K07297		K08675	2	2
	maker-ANCCEYDFT_Contig50-augustus-gene-5.15-mRNA-1	9.7e-165	ko:K12886		maker-ANCCEYDFT_Contig186-pred_gff_snap-gene-0.11-mRNA-1	8.9e-167	ko:K17783		K06626	2	3
	maker-ANCCEYDFT_Contig277-pred_gff_snap-gene-1.7-mRNA-1	1.2e-164	ko:K08076		maker-ANCCEYDFT_Contig1143-pred_gff_snap-gene-0.8-mRNA-1	9.8e-167	ko:K14427		K11353	1	2
	maker-ANCCEYDFT_Contig64-pred_gff_snap-gene-1.8-mRNA-1	1.4e-164	ko:K11583		maker-ANCCEYDFT_Contig369-pred_gff_snap-gene-1.16-mRNA-1	1.2e-166	ko:K00876		K02133	5	6
	maker-ANCCEYDFT_Contig2220-pred_gff_snap-gene-0.1-mRNA-1	1.9e-164	ko:K03550		maker-ANCCEYDFT_Contig463-pred_gff_snap-gene-1.6-mRNA-1	1.2e-166	ko:K08193		K10885	1	2
	maker-ANCCEYDFT_Contig143-pred_gff_snap-gene-1.26-mRNA-1	2e-164	ko:K04634		maker-ANCCEYDFT_Contig320-augustus-gene-2.24-mRNA-1	1.5e-166	ko:K10601		K17553	3	4
	maker-ANCCEYDFT_Contig243-pred_gff_snap-gene-1.18-mRNA-1	2e-164	ko:K11826		maker-ANCCEYDFT_Contig475-pred_gff_snap-gene-0.6-mRNA-1	1.5e-166	ko:K01265		K14719	5	4
	maker-ANCCEYDFT_Contig416-pred_gff_fgenesh-gene-1.7-mRNA-1	2.4e-164	ko:K14165		maker-ANCCEYDFT_Contig550-pred_gff_snap-gene-0.10-mRNA-1	1.6e-166	ko:K00207		K00432	18	23
	maker-ANCCEYDFT_Contig2991-pred_gff_fgenesh-gene-0.0-mRNA-1	3.3e-164	ko:K07568		maker-ANCCEYDFT_Contig111-pred_gff_snap-gene-3.5-mRNA-1	2e-166	ko:K10649		K12878	3	5
	maker-ANCCEYDFT_Contig335-pred_gff_snap-gene-1.15-mRNA-1	3.3e-164	ko:K14810		maker-ANCCEYDFT_Contig490-augustus-gene-0.51-mRNA-1	2.3e-166	ko:K17065		K04209	6	4
	maker-ANCCEYDFT_Contig19-pred_gff_snap-gene-5.19-mRNA-1	3.7e-164	ko:K17599		maker-ANCCEYDFT_Contig2-pred_gff_snap-gene-5.15-mRNA-1	2.5e-166	ko:K01194		K15380	3	3
	maker-ANCCEYDFT_Contig21-augustus-gene-4.23-mRNA-1	4.5e-164	ko:K09267		maker-ANCCEYDFT_Contig2205-pred_gff_fgenesh-gene-0.1-mRNA-1	2.5e-166	ko:K00759		K04403	3	3
	maker-ANCCEYDFT_Contig58-pred_gff_snap-gene-6.28-mRNA-1	5.4e-164	ko:K10380		maker-ANCCEYDFT_Contig336-pred_gff_snap-gene-0.6-mRNA-1	2.5e-166	ko:K13917		K13509	7	7
	maker-ANCCEYDFT_Contig987-pred_gff_snap-gene-0.20-mRNA-1	6.9e-164	ko:K00759		maker-ANCCEYDFT_Contig206-pred_gff_snap-gene-0.3-mRNA-1	3.2e-166	ko:K07611		K03952	4	5
	maker-ANCCEYDFT_Contig110-pred_gff_snap-gene-4.1-mRNA-1	8.7e-164	ko:K03511		maker-ANCCEYDFT_Contig159-pred_gff_snap-gene-3.28-mRNA-1	4.1e-166	ko:K13254		K14405	1	1
	maker-ANCCEYDFT_Contig321-pred_gff_fgenesh-gene-2.1-mRNA-1	1.3e-163	ko:K04358		maker-ANCCEYDFT_Contig333-pred_gff_snap-gene-1.7-mRNA-1	5.1e-166	ko:K04225		K09257	1	3
	maker-ANCCEYDFT_Contig261-pred_gff_snap-gene-2.20-mRNA-1	1.7e-163	ko:K03024		maker-ANCCEYDFT_Contig35-pred_gff_snap-gene-8.14-mRNA-1	7.3e-166	ko:K06269		K06627	3	3
	maker-ANCCEYDFT_Contig4-pred_gff_fgenesh-gene-11.0-mRNA-1	1.7e-163	ko:K05110		maker-ANCCEYDFT_Contig537-pred_gff_snap-gene-0.13-mRNA-1	8.5e-166	ko:K05734		K01969	5	7
	maker-ANCCEYDFT_Contig2089-pred_gff_fgenesh-gene-0.1-mRNA-1	1.8e-163	ko:K01868		maker-ANCCEYDFT_Contig598-pred_gff_snap-gene-0.26-mRNA-1	8.5e-166	ko:K05750		K11292	2	2
	maker-ANCCEYDFT_Contig507-pred_gff_fgenesh-gene-0.2-mRNA-1	1.8e-163	ko:K08745		maker-ANCCEYDFT_Contig34-augustus-gene-4.27-mRNA-1	1.2e-165	ko:K16662		K10575	2	3
	maker-ANCCEYDFT_Contig54-pred_gff_snap-gene-1.1-mRNA-1	1.8e-163	ko:K01711		maker-ANCCEYDFT_Contig672-pred_gff_snap-gene-0.23-mRNA-1	1.2e-165	ko:K14315		K03036	2	3
	maker-ANCCEYDFT_Contig184-pred_gff_snap-gene-3.24-mRNA-1	2e-163	ko:K08582		maker-ANCCEYDFT_Contig77-pred_gff_snap-gene-1.2-mRNA-1	1.4e-165	ko:K01756		K03537	2	3
	maker-ANCCEYDFT_Contig229-pred_gff_fgenesh-gene-3.7-mRNA-1	2.3e-163	ko:K05655		maker-ANCCEYDFT_Contig10-augustus-gene-6.15-mRNA-1	2.1e-165	ko:K00799		K15297	4	4
	maker-ANCCEYDFT_Contig455-pred_gff_snap-gene-0.11-mRNA-1	2.3e-163	ko:K09646		maker-ANCCEYDFT_Contig953-pred_gff_snap-gene-0.17-mRNA-1	3.4e-165	ko:K00889		K02503	3	4
	maker-ANCCEYDFT_Contig310-pred_gff_fgenesh-gene-0.4-mRNA-1	2.6e-163	ko:K01689		augustus-ANCCEYDFT_Contig100-abinit-gene-2.6-mRNA-1	3.7e-165	ko:K02132		K15498	3	4
	maker-ANCCEYDFT_Contig27-pred_gff_snap-gene-1.12-mRNA-1	3.4e-163	ko:K07374		maker-ANCCEYDFT_Contig10-augustus-gene-12.18-mRNA-1	3.7e-165	ko:K14210		K12353	1	3
	maker-ANCCEYDFT_Contig554-augustus-gene-0.34-mRNA-1	3.5e-163	ko:K06271		maker-ANCCEYDFT_Contig65-pred_gff_fgenesh-gene-6.7-mRNA-1	3.7e-165	ko:K01267		K06158	4	4
	maker-ANCCEYDFT_Contig69-pred_gff_snap-gene-2.3-mRNA-1	4.8e-163	ko:K06185		maker-ANCCEYDFT_Contig23-pred_gff_fgenesh-gene-0.0-mRNA-1	6e-165	ko:K00109		K07831	2	3
	maker-ANCCEYDFT_Contig442-pred_gff_snap-gene-1.4-mRNA-1	5e-163	ko:K14459		maker-ANCCEYDFT_Contig278-pred_gff_snap-gene-0.20-mRNA-1	6e-165	ko:K05312		K11825	3	3
	maker-ANCCEYDFT_Contig16-pred_gff_fgenesh-gene-2.3-mRNA-1	5.2e-163	ko:K17493		maker-ANCCEYDFT_Contig65-pred_gff_snap-gene-6.25-mRNA-1	7.1e-165	ko:K15361		K02867	1	2
	maker-ANCCEYDFT_Contig34-pred_gff_snap-gene-4.22-mRNA-1	5.7e-163	ko:K01101		maker-ANCCEYDFT_Contig3-pred_gff_fgenesh-gene-11.13-mRNA-1	7.4e-165	ko:K01008		K10704	3	3
	maker-ANCCEYDFT_Contig1-pred_gff_snap-gene-18.8-mRNA-1	6.1e-163	ko:K01363		maker-ANCCEYDFT_Contig195-pred_gff_fgenesh-gene-3.1-mRNA-1	9.7e-165	ko:K14454		K12190	1	1
	maker-ANCCEYDFT_Contig642-pred_gff_snap-gene-0.6-mRNA-1	6.1e-163	ko:K10624		maker-ANCCEYDFT_Contig89-pred_gff_snap-gene-5.33-mRNA-1	9.7e-165	ko:K05317		K05860	21	20
	maker-ANCCEYDFT_Contig16-pred_gff_fgenesh-gene-3.1-mRNA-1	6.9e-163	ko:K15292		maker-ANCCEYDFT_Contig277-pred_gff_snap-gene-1.7-mRNA-1	1.2e-164	ko:K08076		K00360	1	1
	maker-ANCCEYDFT_Contig1335-pred_gff_snap-gene-0.1-mRNA-1	7.8e-163	ko:K10754		maker-ANCCEYDFT_Contig64-pred_gff_snap-gene-1.8-mRNA-1	1.4e-164	ko:K11583		K09582	5	7
	maker-ANCCEYDFT_Contig235-augustus-gene-3.31-mRNA-1	9.2e-163	ko:K03106		maker-ANCCEYDFT_Contig2220-pred_gff_snap-gene-0.1-mRNA-1	1.9e-164	ko:K03550		K08054	1	1
	maker-ANCCEYDFT_Contig197-pred_gff_snap-gene-3.17-mRNA-1	1.6e-162	ko:K01230		maker-ANCCEYDFT_Contig143-pred_gff_snap-gene-1.26-mRNA-1	2e-164	ko:K04634		K12572	1	1
	maker-ANCCEYDFT_Contig173-augustus-gene-3.33-mRNA-1	1.9e-162	ko:K01027		maker-ANCCEYDFT_Contig243-pred_gff_snap-gene-1.18-mRNA-1	2e-164	ko:K11826		K07508	1	1
	maker-ANCCEYDFT_Contig231-pred_gff_snap-gene-2.13-mRNA-1	2.7e-162	ko:K02021		maker-ANCCEYDFT_Contig538-pred_gff_snap-gene-1.22-mRNA-1	2e-164	ko:K08253		K12604	1	2
	maker-ANCCEYDFT_Contig332-augustus-gene-1.46-mRNA-1	3.1e-162	ko:K07374		maker-ANCCEYDFT_Contig416-pred_gff_fgenesh-gene-1.7-mRNA-1	2.4e-164	ko:K14165		K02927	1	1
	maker-ANCCEYDFT_Contig401-pred_gff_snap-gene-0.21-mRNA-1	3.4e-162	ko:K13211		maker-ANCCEYDFT_Contig166-augustus-gene-2.34-mRNA-1	2.6e-164	ko:K06272		K13122	3	5
	maker-ANCCEYDFT_Contig551-pred_gff_snap-gene-0.40-mRNA-1	5.5e-162	ko:K12035		maker-ANCCEYDFT_Contig2991-pred_gff_fgenesh-gene-0.0-mRNA-1	3.3e-164	ko:K07568		K08872	3	4
	maker-ANCCEYDFT_Contig2375-pred_gff_fgenesh-gene-0.0-mRNA-1	6.3e-162	ko:K03624		maker-ANCCEYDFT_Contig335-pred_gff_snap-gene-1.15-mRNA-1	3.3e-164	ko:K14810		K11421	2	2
	maker-ANCCEYDFT_Contig374-pred_gff_snap-gene-2.7-mRNA-1	8.8e-162	ko:K16365		maker-ANCCEYDFT_Contig21-augustus-gene-4.25-mRNA-1	4.5e-164	ko:K09267		K05760	6	6
	maker-ANCCEYDFT_Contig233-pred_gff_fgenesh-gene-0.4-mRNA-1	9.7e-162	ko:K01598		maker-ANCCEYDFT_Contig58-pred_gff_snap-gene-6.28-mRNA-1	5.4e-164	ko:K10380		K06238	1	0
	maker-ANCCEYDFT_Contig112-pred_gff_snap-gene-4.10-mRNA-1	1.1e-161	ko:K01103		maker-ANCCEYDFT_Contig481-augustus-gene-0.38-mRNA-1	5.7e-164	ko:K16662		K03701	3	3
	maker-ANCCEYDFT_Contig331-augustus-gene-1.23-mRNA-1	1.1e-161	ko:K04936		maker-ANCCEYDFT_Contig110-pred_gff_snap-gene-4.1-mRNA-1	8.7e-164	ko:K03511		K03257	5	4
	maker-ANCCEYDFT_Contig512-pred_gff_snap-gene-0.8-mRNA-1	1.8e-161	ko:K08473		maker-ANCCEYDFT_Contig562-pred_gff_fgenesh-gene-0.4-mRNA-1	1.1e-163	ko:K14556		K13403	1	1
	maker-ANCCEYDFT_Contig102-pred_gff_fgenesh-gene-0.1-mRNA-1	1.9e-161	ko:K00311		maker-ANCCEYDFT_Contig321-pred_gff_fgenesh-gene-2.1-mRNA-1	1.3e-163	ko:K04358		K03132	4	3
	maker-ANCCEYDFT_Contig285-pred_gff_snap-gene-1.5-mRNA-1	1.9e-161	ko:K00873		maker-ANCCEYDFT_Contig261-pred_gff_snap-gene-2.20-mRNA-1	1.7e-163	ko:K03024		K09326	5	4
	maker-ANCCEYDFT_Contig31-pred_gff_fgenesh-gene-4.6-mRNA-1	1.9e-161	ko:K12741		maker-ANCCEYDFT_Contig4-pred_gff_fgenesh-gene-11.0-mRNA-1	1.7e-163	ko:K05110		K17498	9	12
	maker-ANCCEYDFT_Contig24-pred_gff_fgenesh-gene-5.2-mRNA-1	2.4e-161	ko:K00485		maker-ANCCEYDFT_Contig2089-pred_gff_fgenesh-gene-0.1-mRNA-1	1.8e-163	ko:K01868		K02084	2	2
	maker-ANCCEYDFT_Contig242-pred_gff_snap-gene-2.8-mRNA-1	2.4e-161	ko:K04371		maker-ANCCEYDFT_Contig243-augustus-gene-1.19-mRNA-1	1.8e-163	ko:K06944		K04433	3	3
	maker-ANCCEYDFT_Contig503-pred_gff_snap-gene-0.19-mRNA-1	2.9e-161	ko:K01431		maker-ANCCEYDFT_Contig507-pred_gff_fgenesh-gene-0.2-mRNA-1	1.8e-163	ko:K08745		K08508	15	16
	maker-ANCCEYDFT_Contig392-pred_gff_snap-gene-0.7-mRNA-1	5e-161	ko:K17108		maker-ANCCEYDFT_Contig54-pred_gff_snap-gene-1.1-mRNA-1	1.8e-163	ko:K01711		K01809	7	9
	maker-ANCCEYDFT_Contig229-pred_gff_fgenesh-gene-2.9-mRNA-1	5.3e-161	ko:K03537		maker-ANCCEYDFT_Contig184-pred_gff_snap-gene-3.24-mRNA-1	2e-163	ko:K08582		K01369	8	9
	maker-ANCCEYDFT_Contig515-pred_gff_fgenesh-gene-0.10-mRNA-1	5.3e-161	ko:K01887		maker-ANCCEYDFT_Contig455-pred_gff_snap-gene-0.11-mRNA-1	2.3e-163	ko:K09646		K07023	3	3
	maker-ANCCEYDFT_Contig370-pred_gff_snap-gene-0.8-mRNA-1	6.1e-161	ko:K15700		maker-ANCCEYDFT_Contig310-pred_gff_fgenesh-gene-0.4-mRNA-1	2.6e-163	ko:K01689		K02967	2	1
	maker-ANCCEYDFT_Contig1285-augustus-gene-0.9-mRNA-1	6.3e-161	ko:K12858		maker-ANCCEYDFT_Contig149-pred_gff_fgenesh-gene-3.0-mRNA-1	3e-163	ko:K03462		K14945	5	5
	maker-ANCCEYDFT_Contig3949-pred_gff_fgenesh-gene-0.0-mRNA-1	8.1e-161	ko:K17677		maker-ANCCEYDFT_Contig27-pred_gff_snap-gene-1.12-mRNA-1	3.4e-163	ko:K07374		K04682	1	0
	maker-ANCCEYDFT_Contig42-pred_gff_snap-gene-3.15-mRNA-1	8.1e-161	ko:K10356		maker-ANCCEYDFT_Contig6-pred_gff_snap-gene-12.8-mRNA-1	4.8e-163	ko:K04534		K07554	1	1
	maker-ANCCEYDFT_Contig34-pred_gff_fgenesh-gene-9.4-mRNA-1	8.3e-161	ko:K01893		maker-ANCCEYDFT_Contig69-pred_gff_snap-gene-2.3-mRNA-1	4.8e-163	ko:K06185		K04406	1	1
	maker-ANCCEYDFT_Contig34-pred_gff_fgenesh-gene-4.1-mRNA-1	8.7e-161	ko:K17770		maker-ANCCEYDFT_Contig34-pred_gff_snap-gene-4.22-mRNA-1	5.7e-163	ko:K01101		K08833	1	1
	maker-ANCCEYDFT_Contig899-pred_gff_snap-gene-0.17-mRNA-1	1e-160	ko:K11224		maker-ANCCEYDFT_Contig1-pred_gff_snap-gene-18.8-mRNA-1	6.1e-163	ko:K01363		K13168	2	2
	maker-ANCCEYDFT_Contig104-pred_gff_snap-gene-0.11-mRNA-1	1.1e-160	ko:K08473		maker-ANCCEYDFT_Contig642-pred_gff_snap-gene-0.6-mRNA-1	6.1e-163	ko:K10624		K13207	11	13
	maker-ANCCEYDFT_Contig24-pred_gff_snap-gene-3.12-mRNA-1	1.1e-160	ko:K10359		maker-ANCCEYDFT_Contig16-pred_gff_fgenesh-gene-3.1-mRNA-1	6.9e-163	ko:K15292		K05316	3	3
	maker-ANCCEYDFT_Contig2920-pred_gff_fgenesh-gene-0.0-mRNA-1	1.3e-160	ko:K00128		maker-ANCCEYDFT_Contig1335-pred_gff_snap-gene-0.1-mRNA-1	7.8e-163	ko:K10754		K02974	3	3
	maker-ANCCEYDFT_Contig189-augustus-gene-1.17-mRNA-1	1.6e-160	ko:K05677		maker-ANCCEYDFT_Contig352-pred_gff_snap-gene-0.8-mRNA-1	1e-162	ko:K03869		K17339	7	10
	maker-ANCCEYDFT_Contig85-pred_gff_snap-gene-1.10-mRNA-1	2.1e-160	ko:K15528		maker-ANCCEYDFT_Contig197-pred_gff_snap-gene-3.17-mRNA-1	1.6e-162	ko:K01230		K08807	2	1
	maker-ANCCEYDFT_Contig4-pred_gff_snap-gene-4.18-mRNA-1	3.4e-160	ko:K12076		maker-ANCCEYDFT_Contig89-pred_gff_snap-gene-0.23-mRNA-1	1.6e-162	ko:K05759		K14570	7	7
	maker-ANCCEYDFT_Contig10-pred_gff_snap-gene-9.18-mRNA-1	3.5e-160	ko:K02943		maker-ANCCEYDFT_Contig6-pred_gff_snap-gene-4.38-mRNA-1	2.1e-162	ko:K12666		K08545	5	6
	maker-ANCCEYDFT_Contig766-pred_gff_snap-gene-0.5-mRNA-1	3.5e-160	ko:K12364		maker-ANCCEYDFT_Contig231-pred_gff_snap-gene-2.13-mRNA-1	2.7e-162	ko:K02021		K01886	4	4
	maker-ANCCEYDFT_Contig1273-augustus-gene-0.11-mRNA-1	4.5e-160	ko:K00036		maker-ANCCEYDFT_Contig332-augustus-gene-1.47-mRNA-1	3.1e-162	ko:K07374		K10345	1	1
	maker-ANCCEYDFT_Contig8-pred_gff_snap-gene-13.19-mRNA-1	4.5e-160	ko:K06965		maker-ANCCEYDFT_Contig678-pred_gff_fgenesh-gene-0.1-mRNA-1	3.2e-162	ko:K15156		K02892	2	2
	maker-ANCCEYDFT_Contig109-pred_gff_fgenesh-gene-5.30-mRNA-1	4.9e-160	ko:K13181		maker-ANCCEYDFT_Contig78-pred_gff_snap-gene-4.15-mRNA-1	3.4e-162	ko:K12882		K17572	1	1
	maker-ANCCEYDFT_Contig183-pred_gff_snap-gene-3.10-mRNA-1	5.7e-160	ko:K10950		maker-ANCCEYDFT_Contig332-augustus-gene-0.34-mRNA-1	5.1e-162	ko:K00869		K02971	4	4
	maker-ANCCEYDFT_Contig300-pred_gff_snap-gene-1.18-mRNA-1	5.7e-160	ko:K13208		maker-ANCCEYDFT_Contig551-pred_gff_snap-gene-0.40-mRNA-1	5.5e-162	ko:K12035		K13697	2	3
	maker-ANCCEYDFT_Contig1015-pred_gff_snap-gene-0.5-mRNA-1	6e-160	ko:K14715		maker-ANCCEYDFT_Contig2375-pred_gff_fgenesh-gene-0.0-mRNA-1	6.3e-162	ko:K03624		K06107	3	2
	maker-ANCCEYDFT_Contig169-pred_gff_snap-gene-1.25-mRNA-1	6.7e-160	ko:K04564		maker-ANCCEYDFT_Contig73-pred_gff_snap-gene-4.26-mRNA-1	6.8e-162	ko:K03108		K17768	12	11
	maker-ANCCEYDFT_Contig128-pred_gff_fgenesh-gene-2.0-mRNA-1	6.8e-160	ko:K12343		maker-ANCCEYDFT_Contig374-pred_gff_snap-gene-2.7-mRNA-1	8.8e-162	ko:K16365		K02265	2	9
	maker-ANCCEYDFT_Contig286-pred_gff_snap-gene-0.12-mRNA-1	8.2e-160	ko:K09188		maker-ANCCEYDFT_Contig233-pred_gff_fgenesh-gene-0.4-mRNA-1	9.7e-162	ko:K01598		K11663	1	1
	maker-ANCCEYDFT_Contig101-pred_gff_snap-gene-0.22-mRNA-1	8.4e-160	ko:K15382		maker-ANCCEYDFT_Contig331-augustus-gene-1.23-mRNA-1	1.1e-161	ko:K04936		K00849	5	6
	maker-ANCCEYDFT_Contig53-pred_gff_snap-gene-0.14-mRNA-1	9.3e-160	ko:K08473		maker-ANCCEYDFT_Contig917-pred_gff_fgenesh-gene-0.3-mRNA-1	1.5e-161	ko:K17387		K06631	13	21
	maker-ANCCEYDFT_Contig435-pred_gff_snap-gene-1.12-mRNA-1	1.2e-159	ko:K04368		maker-ANCCEYDFT_Contig512-pred_gff_snap-gene-0.8-mRNA-1	1.8e-161	ko:K08473		K04082	2	4
	maker-ANCCEYDFT_Contig3084-pred_gff_fgenesh-gene-0.0-mRNA-1	1.5e-159	ko:K00457		maker-ANCCEYDFT_Contig285-pred_gff_snap-gene-1.5-mRNA-1	1.9e-161	ko:K00873		K11519	2	6
	maker-ANCCEYDFT_Contig1523-pred_gff_snap-gene-0.2-mRNA-1	1.7e-159	ko:K02178		maker-ANCCEYDFT_Contig31-pred_gff_fgenesh-gene-4.6-mRNA-1	1.9e-161	ko:K12741		K10751	1	1
	maker-ANCCEYDFT_Contig10-augustus-gene-6.15-mRNA-1	1.9e-159	ko:K00799		maker-ANCCEYDFT_Contig24-pred_gff_fgenesh-gene-5.2-mRNA-1	2.4e-161	ko:K00485		K04634	2	2
	augustus-ANCCEYDFT_Contig1195-processed-gene-0.0-mRNA-1	2.5e-159	ko:K00948		maker-ANCCEYDFT_Contig242-pred_gff_snap-gene-2.8-mRNA-1	2.4e-161	ko:K04371		K02901	1	1
	maker-ANCCEYDFT_Contig59-augustus-gene-4.27-mRNA-1	2.5e-159	ko:K03781		maker-ANCCEYDFT_Contig503-pred_gff_snap-gene-0.19-mRNA-1	2.9e-161	ko:K01431		K14539	1	2
	maker-ANCCEYDFT_Contig828-pred_gff_snap-gene-0.5-mRNA-1	2.5e-159	ko:K14778		maker-ANCCEYDFT_Contig17-pred_gff_fgenesh-gene-3.5-mRNA-1	3.9e-161	ko:K00948		K08737	1	1
	maker-ANCCEYDFT_Contig49-pred_gff_fgenesh-gene-6.4-mRNA-1	2.6e-159	ko:K14360		maker-ANCCEYDFT_Contig229-pred_gff_fgenesh-gene-2.9-mRNA-1	5.3e-161	ko:K03537		K03456	2	3
	maker-ANCCEYDFT_Contig481-pred_gff_snap-gene-0.19-mRNA-1	4e-159	ko:K02263		maker-ANCCEYDFT_Contig515-pred_gff_fgenesh-gene-0.10-mRNA-1	5.3e-161	ko:K01887		K14765	1	0
	maker-ANCCEYDFT_Contig5-pred_gff_fgenesh-gene-11.1-mRNA-1	4.1e-159	ko:K05730		maker-ANCCEYDFT_Contig370-pred_gff_snap-gene-0.8-mRNA-1	6.1e-161	ko:K15700		K18037	4	4
	maker-ANCCEYDFT_Contig38-pred_gff_snap-gene-7.16-mRNA-1	5.1e-159	ko:K01783		maker-ANCCEYDFT_Contig1285-augustus-gene-0.9-mRNA-1	6.3e-161	ko:K12858		K07210	1	1
	maker-ANCCEYDFT_Contig15-augustus-gene-5.27-mRNA-1	5.6e-159	ko:K09397		maker-ANCCEYDFT_Contig361-pred_gff_snap-gene-1.35-mRNA-1	8.1e-161	ko:K01581		K00327	2	2
	maker-ANCCEYDFT_Contig157-pred_gff_snap-gene-3.10-mRNA-1	7.1e-159	ko:K02873		maker-ANCCEYDFT_Contig3949-pred_gff_fgenesh-gene-0.0-mRNA-1	8.1e-161	ko:K17677		K14782	4	3
	maker-ANCCEYDFT_Contig41-pred_gff_snap-gene-5.21-mRNA-1	8.3e-159	ko:K00134		maker-ANCCEYDFT_Contig34-pred_gff_fgenesh-gene-4.1-mRNA-1	8.7e-161	ko:K17770		K17087	4	4
	maker-ANCCEYDFT_Contig12-pred_gff_snap-gene-11.13-mRNA-1	9.6e-159	ko:K04707		maker-ANCCEYDFT_Contig899-pred_gff_snap-gene-0.17-mRNA-1	1e-160	ko:K11224		K02433	1	1
	maker-ANCCEYDFT_Contig62-pred_gff_snap-gene-4.14-mRNA-1	1.1e-158	ko:K07509		maker-ANCCEYDFT_Contig24-pred_gff_snap-gene-3.12-mRNA-1	1.1e-160	ko:K10359		K17957	13	14
	maker-ANCCEYDFT_Contig37-pred_gff_snap-gene-2.7-mRNA-1	1.7e-158	ko:K07178		maker-ANCCEYDFT_Contig2920-pred_gff_fgenesh-gene-0.0-mRNA-1	1.3e-160	ko:K00128		K01918	1	1
	maker-ANCCEYDFT_Contig56-pred_gff_snap-gene-2.12-mRNA-1	2e-158	ko:K13140		maker-ANCCEYDFT_Contig85-pred_gff_snap-gene-1.10-mRNA-1	2.1e-160	ko:K15528		K12795	4	4
	maker-ANCCEYDFT_Contig923-pred_gff_snap-gene-0.5-mRNA-1	2e-158	ko:K08734		maker-ANCCEYDFT_Contig215-pred_gff_snap-gene-2.6-mRNA-1	2.6e-160	ko:K12450		K11414	1	0
	maker-ANCCEYDFT_Contig11-pred_gff_snap-gene-3.30-mRNA-1	2.2e-158	ko:K13123		maker-ANCCEYDFT_Contig4-pred_gff_snap-gene-4.18-mRNA-1	3.4e-160	ko:K12076		K14964	3	5
	maker-ANCCEYDFT_Contig103-pred_gff_snap-gene-4.7-mRNA-1	2.3e-158	ko:K11214		maker-ANCCEYDFT_Contig10-pred_gff_snap-gene-9.18-mRNA-1	3.5e-160	ko:K02943		K01069	1	1
	maker-ANCCEYDFT_Contig129-pred_gff_snap-gene-2.10-mRNA-1	2.8e-158	ko:K08057		maker-ANCCEYDFT_Contig766-pred_gff_snap-gene-0.5-mRNA-1	3.5e-160	ko:K12364		K00809	1	1
	maker-ANCCEYDFT_Contig639-pred_gff_snap-gene-0.9-mRNA-1	2.9e-158	ko:K11968		maker-ANCCEYDFT_Contig201-augustus-gene-1.31-mRNA-1	4.1e-160	ko:K04409		K13289	10	13
	maker-ANCCEYDFT_Contig762-pred_gff_snap-gene-0.13-mRNA-1	3.8e-158	ko:K01679		maker-ANCCEYDFT_Contig8-pred_gff_snap-gene-13.19-mRNA-1	4.5e-160	ko:K06965		K12856	5	5
	maker-ANCCEYDFT_Contig128-pred_gff_fgenesh-gene-4.9-mRNA-1	4.5e-158	ko:K01965		maker-ANCCEYDFT_Contig860-pred_gff_snap-gene-0.6-mRNA-1	4.5e-160	ko:K00639		K15174	3	4
	maker-ANCCEYDFT_Contig317-pred_gff_fgenesh-gene-2.3-mRNA-1	4.7e-158	ko:K15075		maker-ANCCEYDFT_Contig109-pred_gff_fgenesh-gene-5.30-mRNA-1	4.9e-160	ko:K13181		K11849	3	2
	maker-ANCCEYDFT_Contig32-pred_gff_snap-gene-8.7-mRNA-1	5.1e-158	ko:K13177		maker-ANCCEYDFT_Contig1015-pred_gff_snap-gene-0.5-mRNA-1	6e-160	ko:K14715		K02727	2	3
	maker-ANCCEYDFT_Contig435-pred_gff_snap-gene-0.17-mRNA-1	5.9e-158	ko:K00637		maker-ANCCEYDFT_Contig169-pred_gff_snap-gene-1.25-mRNA-1	6.7e-160	ko:K04564		K02540	2	2
	maker-ANCCEYDFT_Contig460-augustus-gene-1.47-mRNA-1	7.5e-158	ko:K16781		maker-ANCCEYDFT_Contig128-pred_gff_fgenesh-gene-2.0-mRNA-1	6.8e-160	ko:K12343		K15617	6	5
	maker-ANCCEYDFT_Contig1610-pred_gff_snap-gene-0.2-mRNA-1	9.6e-158	ko:K08473		maker-ANCCEYDFT_Contig477-augustus-gene-1.36-mRNA-1	7.3e-160	ko:K03035		K04798	2	2
	maker-ANCCEYDFT_Contig53-pred_gff_snap-gene-6.10-mRNA-1	9.8e-158	ko:K14824		maker-ANCCEYDFT_Contig286-pred_gff_snap-gene-0.12-mRNA-1	8.2e-160	ko:K09188		K02864	2	2
	maker-ANCCEYDFT_Contig20-pred_gff_snap-gene-2.17-mRNA-1	1.2e-157	ko:K10798		maker-ANCCEYDFT_Contig101-pred_gff_snap-gene-0.22-mRNA-1	8.4e-160	ko:K15382		K06929	1	1
	maker-ANCCEYDFT_Contig275-pred_gff_snap-gene-2.19-mRNA-1	1.2e-157	ko:K17525		maker-ANCCEYDFT_Contig53-pred_gff_snap-gene-0.14-mRNA-1	9.3e-160	ko:K08473		K01896	2	1
	maker-ANCCEYDFT_Contig67-pred_gff_snap-gene-0.12-mRNA-1	1.6e-157	ko:K14288		maker-ANCCEYDFT_Contig3084-pred_gff_fgenesh-gene-0.0-mRNA-1	1.5e-159	ko:K00457		K11086	1	1
	maker-ANCCEYDFT_Contig19-pred_gff_snap-gene-3.4-mRNA-1	2e-157	ko:K01681		maker-ANCCEYDFT_Contig1523-pred_gff_snap-gene-0.2-mRNA-1	1.7e-159	ko:K02178		K06942	2	3
	maker-ANCCEYDFT_Contig827-pred_gff_snap-gene-0.12-mRNA-1	2e-157	ko:K00927		maker-ANCCEYDFT_Contig1125-augustus-gene-0.10-mRNA-1	2.1e-159	ko:K04424		K01674	10	12
	maker-ANCCEYDFT_Contig57-pred_gff_snap-gene-4.6-mRNA-1	2.3e-157	ko:K10841		augustus-ANCCEYDFT_Contig1195-processed-gene-0.0-mRNA-1	2.5e-159	ko:K00948		K09192	1	2
	maker-ANCCEYDFT_Contig274-pred_gff_snap-gene-2.9-mRNA-1	2.5e-157	ko:K04429		maker-ANCCEYDFT_Contig10-pred_gff_fgenesh-gene-9.5-mRNA-1	2.5e-159	ko:K00261		K11723	1	1
	maker-ANCCEYDFT_Contig855-pred_gff_snap-gene-0.4-mRNA-1	2.5e-157	ko:K05011		maker-ANCCEYDFT_Contig212-pred_gff_snap-gene-3.16-mRNA-1	2.5e-159	ko:K04499		K09935	2	2
	maker-ANCCEYDFT_Contig429-pred_gff_fgenesh-gene-1.1-mRNA-1	2.7e-157	ko:K17768		maker-ANCCEYDFT_Contig828-pred_gff_snap-gene-0.5-mRNA-1	2.5e-159	ko:K14778		K09200	2	4
	maker-ANCCEYDFT_Contig53-pred_gff_fgenesh-gene-1.6-mRNA-1	2.7e-157	ko:K08547		maker-ANCCEYDFT_Contig49-pred_gff_fgenesh-gene-6.4-mRNA-1	2.6e-159	ko:K14360		K12882	4	5
	maker-ANCCEYDFT_Contig751-pred_gff_snap-gene-0.22-mRNA-1	2.8e-157	ko:K11652		maker-ANCCEYDFT_Contig130-pred_gff_snap-gene-5.7-mRNA-1	2.7e-159	ko:K13789		K15161	2	1
	maker-ANCCEYDFT_Contig2874-pred_gff_snap-gene-0.3-mRNA-1	3.2e-157	ko:K01951		maker-ANCCEYDFT_Contig481-pred_gff_snap-gene-0.19-mRNA-1	4e-159	ko:K02263		K12646	1	1
	maker-ANCCEYDFT_Contig775-pred_gff_snap-gene-0.7-mRNA-1	4.1e-157	ko:K00139		maker-ANCCEYDFT_Contig5-pred_gff_fgenesh-gene-11.1-mRNA-1	4.1e-159	ko:K05730		K04373	9	9
	maker-ANCCEYDFT_Contig3679-pred_gff_fgenesh-gene-0.0-mRNA-1	6.7e-157	ko:K01610		maker-ANCCEYDFT_Contig38-pred_gff_snap-gene-7.16-mRNA-1	5.1e-159	ko:K01783		K15109	5	6
	maker-ANCCEYDFT_Contig40-pred_gff_snap-gene-7.5-mRNA-1	6.7e-157	ko:K03094		maker-ANCCEYDFT_Contig15-augustus-gene-5.28-mRNA-1	5.6e-159	ko:K09397		K17782	3	3
	maker-ANCCEYDFT_Contig17-pred_gff_snap-gene-6.19-mRNA-1	8.6e-157	ko:K01897		maker-ANCCEYDFT_Contig41-pred_gff_snap-gene-5.21-mRNA-1	8.3e-159	ko:K00134		K03859	3	4
	maker-ANCCEYDFT_Contig23-pred_gff_snap-gene-3.5-mRNA-1	8.6e-157	ko:K00364		maker-ANCCEYDFT_Contig12-pred_gff_snap-gene-11.13-mRNA-1	9.6e-159	ko:K04707		K00753	1	1
	maker-ANCCEYDFT_Contig236-pred_gff_snap-gene-2.18-mRNA-1	1.1e-156	ko:K10776		maker-ANCCEYDFT_Contig62-pred_gff_snap-gene-4.14-mRNA-1	1.1e-158	ko:K07509		K10743	5	4
	maker-ANCCEYDFT_Contig330-pred_gff_snap-gene-0.9-mRNA-1	1.1e-156	ko:K06874		maker-ANCCEYDFT_Contig662-pred_gff_fgenesh-gene-0.1-mRNA-1	1.2e-158	ko:K08473		K15697	6	6
	maker-ANCCEYDFT_Contig149-pred_gff_snap-gene-0.5-mRNA-1	1.4e-156	ko:K03033		maker-ANCCEYDFT_Contig37-pred_gff_snap-gene-2.7-mRNA-1	1.7e-158	ko:K07178		K13506	9	9
	maker-ANCCEYDFT_Contig307-pred_gff_snap-gene-0.12-mRNA-1	1.4e-156	ko:K14696		maker-ANCCEYDFT_Contig86-pred_gff_snap-gene-4.10-mRNA-1	1.7e-158	ko:K08825		K04739	2	3
	maker-ANCCEYDFT_Contig421-pred_gff_snap-gene-1.6-mRNA-1	1.4e-156	ko:K12382		maker-ANCCEYDFT_Contig56-pred_gff_snap-gene-2.12-mRNA-1	2e-158	ko:K13140		K11996	3	3
	maker-ANCCEYDFT_Contig155-pred_gff_snap-gene-4.21-mRNA-1	1.8e-156	ko:K08269		maker-ANCCEYDFT_Contig923-pred_gff_snap-gene-0.5-mRNA-1	2e-158	ko:K08734		K10394	10	18
	maker-ANCCEYDFT_Contig186-pred_gff_snap-gene-3.51-mRNA-1	1.8e-156	ko:K17732		maker-ANCCEYDFT_Contig11-pred_gff_snap-gene-3.30-mRNA-1	2.2e-158	ko:K13123		K00920	3	5
	maker-ANCCEYDFT_Contig391-pred_gff_snap-gene-0.21-mRNA-1	2.3e-156	ko:K01868		maker-ANCCEYDFT_Contig534-pred_gff_snap-gene-0.45-mRNA-1	2.2e-158	ko:K12476		K03267	2	2
	maker-ANCCEYDFT_Contig28-pred_gff_snap-gene-8.30-mRNA-1	2.9e-156	ko:K14416		maker-ANCCEYDFT_Contig103-pred_gff_snap-gene-4.7-mRNA-1	2.3e-158	ko:K11214		K14286	2	3
	maker-ANCCEYDFT_Contig981-pred_gff_snap-gene-0.13-mRNA-1	2.9e-156	ko:K11089		maker-ANCCEYDFT_Contig129-pred_gff_snap-gene-2.10-mRNA-1	2.8e-158	ko:K08057		K04569	2	2
	maker-ANCCEYDFT_Contig408-pred_gff_snap-gene-0.19-mRNA-1	3e-156	ko:K14571		maker-ANCCEYDFT_Contig242-pred_gff_snap-gene-2.9-mRNA-1	2.8e-158	ko:K04371		K04461	3	4
	maker-ANCCEYDFT_Contig74-pred_gff_snap-gene-4.9-mRNA-1	3.3e-156	ko:K03144		maker-ANCCEYDFT_Contig639-pred_gff_snap-gene-0.9-mRNA-1	2.9e-158	ko:K11968		K05320	9	9
	maker-ANCCEYDFT_Contig3-pred_gff_snap-gene-0.10-mRNA-1	3.6e-156	ko:K03094		maker-ANCCEYDFT_Contig762-pred_gff_snap-gene-0.13-mRNA-1	3.8e-158	ko:K01679		K13114	1	1
	maker-ANCCEYDFT_Contig275-pred_gff_fgenesh-gene-2.3-mRNA-1	4.5e-156	ko:K14401		maker-ANCCEYDFT_Contig317-pred_gff_fgenesh-gene-2.3-mRNA-1	4.7e-158	ko:K15075		K16732	1	1
	maker-ANCCEYDFT_Contig251-pred_gff_fgenesh-gene-2.7-mRNA-1	4.7e-156	ko:K02943		maker-ANCCEYDFT_Contig32-pred_gff_snap-gene-8.7-mRNA-1	5.1e-158	ko:K13177		K02210	2	2
	maker-ANCCEYDFT_Contig31-augustus-gene-9.42-mRNA-1	5.4e-156	ko:K06053		maker-ANCCEYDFT_Contig435-pred_gff_snap-gene-0.17-mRNA-1	5.9e-158	ko:K00637		K13513	6	8
	maker-ANCCEYDFT_Contig316-pred_gff_snap-gene-0.20-mRNA-1	6.1e-156	ko:K02877		maker-ANCCEYDFT_Contig748-pred_gff_fgenesh-gene-0.2-mRNA-1	5.9e-158	ko:K17087		K06990	4	5
	maker-ANCCEYDFT_Contig5-augustus-gene-6.31-mRNA-1	6.4e-156	ko:K06114		maker-ANCCEYDFT_Contig71-pred_gff_snap-gene-1.6-mRNA-1	6.6e-158	ko:K17600		K03979	1	0
	maker-ANCCEYDFT_Contig1-pred_gff_snap-gene-13.17-mRNA-1	7.7e-156	ko:K01556		maker-ANCCEYDFT_Contig460-augustus-gene-1.48-mRNA-1	7.5e-158	ko:K16781		K04936	8	8
	maker-ANCCEYDFT_Contig993-pred_gff_snap-gene-0.7-mRNA-1	7.7e-156	ko:K04714		maker-ANCCEYDFT_Contig575-pred_gff_fgenesh-gene-0.2-mRNA-1	9.2e-158	ko:K08838		K12584	2	3
	maker-ANCCEYDFT_Contig895-pred_gff_snap-gene-0.10-mRNA-1	9.1e-156	ko:K03061		maker-ANCCEYDFT_Contig1610-pred_gff_snap-gene-0.2-mRNA-1	9.6e-158	ko:K08473		K01158	13	17
	maker-ANCCEYDFT_Contig28-pred_gff_snap-gene-2.12-mRNA-1	1e-155	ko:K08473		maker-ANCCEYDFT_Contig53-pred_gff_snap-gene-6.10-mRNA-1	9.8e-158	ko:K14824		K09448	4	5
	maker-ANCCEYDFT_Contig298-pred_gff_snap-gene-2.11-mRNA-1	1.3e-155	ko:K01120		maker-ANCCEYDFT_Contig20-pred_gff_snap-gene-2.17-mRNA-1	1.2e-157	ko:K10798		K02273	1	1
	maker-ANCCEYDFT_Contig283-pred_gff_fgenesh-gene-0.1-mRNA-1	1.4e-155	ko:K09172		maker-ANCCEYDFT_Contig275-pred_gff_snap-gene-2.19-mRNA-1	1.2e-157	ko:K17525		K18084	3	4
	maker-ANCCEYDFT_Contig245-pred_gff_snap-gene-0.16-mRNA-1	1.6e-155	ko:K03544		maker-ANCCEYDFT_Contig67-pred_gff_snap-gene-0.12-mRNA-1	1.6e-157	ko:K14288		K12162	2	3
	maker-ANCCEYDFT_Contig317-pred_gff_snap-gene-0.2-mRNA-1	1.6e-155	ko:K03107		maker-ANCCEYDFT_Contig19-pred_gff_snap-gene-3.4-mRNA-1	2e-157	ko:K01681		K00924	4	3
	maker-ANCCEYDFT_Contig17-augustus-gene-3.29-mRNA-1	2.1e-155	ko:K00948		maker-ANCCEYDFT_Contig2001-augustus-gene-0.4-mRNA-1	2e-157	ko:K05012		K10396	2	2
	maker-ANCCEYDFT_Contig455-pred_gff_fgenesh-gene-1.1-mRNA-1	2.6e-155	ko:K00710		maker-ANCCEYDFT_Contig367-pred_gff_snap-gene-1.8-mRNA-1	2e-157	ko:K00030		K10696	1	2
	maker-ANCCEYDFT_Contig1575-pred_gff_snap-gene-0.1-mRNA-1	3.3e-155	ko:K01951		maker-ANCCEYDFT_Contig855-pred_gff_snap-gene-0.4-mRNA-1	2.5e-157	ko:K05011		K02911	1	1
	maker-ANCCEYDFT_Contig404-pred_gff_snap-gene-0.16-mRNA-1	4.9e-155	ko:K09486		maker-ANCCEYDFT_Contig429-pred_gff_fgenesh-gene-1.1-mRNA-1	2.7e-157	ko:K17768		K02135	3	3
	maker-ANCCEYDFT_Contig15-pred_gff_snap-gene-8.8-mRNA-1	6.9e-155	ko:K03248		maker-ANCCEYDFT_Contig2874-pred_gff_snap-gene-0.3-mRNA-1	3.2e-157	ko:K01951		K00288	2	2
	maker-ANCCEYDFT_Contig30-pred_gff_fgenesh-gene-1.0-mRNA-1	8.9e-155	ko:K08808		maker-ANCCEYDFT_Contig775-pred_gff_snap-gene-0.7-mRNA-1	4.1e-157	ko:K00139		K03462	1	1
	maker-ANCCEYDFT_Contig71-pred_gff_snap-gene-1.9-mRNA-1	1.1e-154	ko:K10395		maker-ANCCEYDFT_Contig827-augustus-gene-0.15-mRNA-1	4.1e-157	ko:K00927		K03066	3	4
	maker-ANCCEYDFT_Contig1708-pred_gff_snap-gene-0.1-mRNA-1	1.4e-154	ko:K17952		maker-ANCCEYDFT_Contig115-augustus-gene-0.34-mRNA-1	5.3e-157	ko:K06580		K10365	5	7
	maker-ANCCEYDFT_Contig81-pred_gff_snap-gene-4.20-mRNA-1	1.4e-154	ko:K00181		maker-ANCCEYDFT_Contig3679-pred_gff_fgenesh-gene-0.0-mRNA-1	6.7e-157	ko:K01610		K07976	5	5
	maker-ANCCEYDFT_Contig29-pred_gff_snap-gene-3.4-mRNA-1	1.8e-154	ko:K05692		maker-ANCCEYDFT_Contig40-pred_gff_snap-gene-7.5-mRNA-1	6.7e-157	ko:K03094		K09313	3	3
	maker-ANCCEYDFT_Contig266-pred_gff_snap-gene-1.8-mRNA-1	2.4e-154	ko:K00736		maker-ANCCEYDFT_Contig17-pred_gff_snap-gene-6.19-mRNA-1	8.6e-157	ko:K01897		K11799	3	4
	maker-ANCCEYDFT_Contig280-pred_gff_fgenesh-gene-2.2-mRNA-1	2.8e-154	ko:K05633		maker-ANCCEYDFT_Contig23-pred_gff_snap-gene-3.5-mRNA-1	8.6e-157	ko:K00364		K09031	4	2
	maker-ANCCEYDFT_Contig119-pred_gff_snap-gene-4.10-mRNA-1	3.6e-154	ko:K10900		maker-ANCCEYDFT_Contig236-pred_gff_snap-gene-2.18-mRNA-1	1.1e-156	ko:K10776		K11757	3	4
	maker-ANCCEYDFT_Contig59-pred_gff_fgenesh-gene-5.20-mRNA-1	3.6e-154	ko:K14786		maker-ANCCEYDFT_Contig330-pred_gff_snap-gene-0.9-mRNA-1	1.1e-156	ko:K06874		K08816	1	1
	maker-ANCCEYDFT_Contig114-pred_gff_snap-gene-1.29-mRNA-1	3.7e-154	ko:K17307		maker-ANCCEYDFT_Contig149-pred_gff_snap-gene-0.5-mRNA-1	1.4e-156	ko:K03033		K09397	7	5
	maker-ANCCEYDFT_Contig1-pred_gff_snap-gene-10.29-mRNA-1	4.9e-154	ko:K06532		maker-ANCCEYDFT_Contig307-pred_gff_snap-gene-0.12-mRNA-1	1.4e-156	ko:K14696		K16676	4	7
	maker-ANCCEYDFT_Contig588-pred_gff_snap-gene-0.17-mRNA-1	5.5e-154	ko:K03671		maker-ANCCEYDFT_Contig421-pred_gff_snap-gene-1.6-mRNA-1	1.4e-156	ko:K12382		K01312	1	1
	maker-ANCCEYDFT_Contig42-pred_gff_snap-gene-8.47-mRNA-1	6.2e-154	ko:K00710		maker-ANCCEYDFT_Contig88-pred_gff_snap-gene-5.21-mRNA-1	1.4e-156	ko:K07561		K05610	3	4
	maker-ANCCEYDFT_Contig56-augustus-gene-6.41-mRNA-1	8e-154	ko:K08056		maker-ANCCEYDFT_Contig155-pred_gff_snap-gene-4.21-mRNA-1	1.8e-156	ko:K08269		K13201	1	1
	maker-ANCCEYDFT_Contig758-pred_gff_snap-gene-0.10-mRNA-1	8e-154	ko:K05312		maker-ANCCEYDFT_Contig408-pred_gff_snap-gene-0.19-mRNA-1	3e-156	ko:K14571		K01738	8	8
	maker-ANCCEYDFT_Contig28-augustus-gene-5.5-mRNA-1	8.6e-154	ko:K15255		maker-ANCCEYDFT_Contig751-augustus-gene-0.35-mRNA-1	3.3e-156	ko:K11652		K14015	2	3
	maker-ANCCEYDFT_Contig11-pred_gff_snap-gene-3.12-mRNA-1	1e-153	ko:K13136		maker-ANCCEYDFT_Contig3-pred_gff_snap-gene-0.10-mRNA-1	3.6e-156	ko:K03094		K15026	6	5
	maker-ANCCEYDFT_Contig303-pred_gff_fgenesh-gene-0.4-mRNA-1	1e-153	ko:K11434		maker-ANCCEYDFT_Contig613-pred_gff_snap-gene-0.34-mRNA-1	4.1e-156	ko:K00901		K12866	4	8
	maker-ANCCEYDFT_Contig53-pred_gff_snap-gene-1.14-mRNA-1	1e-153	ko:K17560		maker-ANCCEYDFT_Contig275-pred_gff_fgenesh-gene-2.3-mRNA-1	4.5e-156	ko:K14401		K04506	2	2
	maker-ANCCEYDFT_Contig661-pred_gff_snap-gene-0.20-mRNA-1	1e-153	ko:K01674		maker-ANCCEYDFT_Contig251-pred_gff_fgenesh-gene-2.7-mRNA-1	4.7e-156	ko:K02943		K15192	8	8
	maker-ANCCEYDFT_Contig416-pred_gff_snap-gene-1.28-mRNA-1	1.4e-153	ko:K12348		maker-ANCCEYDFT_Contig31-augustus-gene-9.42-mRNA-1	5.4e-156	ko:K06053		K00218	1	1
	maker-ANCCEYDFT_Contig780-pred_gff_snap-gene-0.12-mRNA-1	1.6e-153	ko:K00033		maker-ANCCEYDFT_Contig316-pred_gff_snap-gene-0.20-mRNA-1	6.1e-156	ko:K02877		K07293	1	1
	maker-ANCCEYDFT_Contig3235-pred_gff_fgenesh-gene-0.0-mRNA-1	2.1e-153	ko:K00526		maker-ANCCEYDFT_Contig895-pred_gff_snap-gene-0.10-mRNA-1	9.1e-156	ko:K03061		K11538	2	2
	maker-ANCCEYDFT_Contig146-pred_gff_fgenesh-gene-2.0-mRNA-1	2.6e-153	ko:K14787		maker-ANCCEYDFT_Contig28-pred_gff_snap-gene-2.12-mRNA-1	1e-155	ko:K08473		K04505	6	8
	maker-ANCCEYDFT_Contig72-pred_gff_snap-gene-1.11-mRNA-1	2.7e-153	ko:K13165		maker-ANCCEYDFT_Contig298-pred_gff_snap-gene-2.11-mRNA-1	1.3e-155	ko:K01120		K03691	9	10
	maker-ANCCEYDFT_Contig1065-pred_gff_snap-gene-0.2-mRNA-1	3e-153	ko:K04424		maker-ANCCEYDFT_Contig283-pred_gff_fgenesh-gene-0.1-mRNA-1	1.4e-155	ko:K09172		K09479	5	6
	maker-ANCCEYDFT_Contig413-pred_gff_snap-gene-1.13-mRNA-1	4.9e-153	ko:K08635		maker-ANCCEYDFT_Contig317-pred_gff_snap-gene-0.2-mRNA-1	1.6e-155	ko:K03107		K11092	2	2
	maker-ANCCEYDFT_Contig188-augustus-gene-3.34-mRNA-1	5.6e-153	ko:K00815		maker-ANCCEYDFT_Contig455-pred_gff_fgenesh-gene-1.1-mRNA-1	2.6e-155	ko:K00710		K05613	1	2
	maker-ANCCEYDFT_Contig5-augustus-gene-3.32-mRNA-1	5.6e-153	ko:K01900		maker-ANCCEYDFT_Contig1575-pred_gff_snap-gene-0.1-mRNA-1	3.3e-155	ko:K01951		K12592	1	1
	maker-ANCCEYDFT_Contig277-pred_gff_snap-gene-2.25-mRNA-1	7.2e-153	ko:K10742		maker-ANCCEYDFT_Contig287-pred_gff_snap-gene-2.17-mRNA-1	3.3e-155	ko:K01596		K08331	2	2
	maker-ANCCEYDFT_Contig316-augustus-gene-1.35-mRNA-1	7.9e-153	ko:K11089		maker-ANCCEYDFT_Contig410-pred_gff_snap-gene-0.10-mRNA-1	3.3e-155	ko:K17043		K06027	8	12
	maker-ANCCEYDFT_Contig34-augustus-gene-4.27-mRNA-1	9.5e-153	ko:K16662		maker-ANCCEYDFT_Contig479-pred_gff_fgenesh-gene-1.8-mRNA-1	5.4e-155	ko:K02995		K02130	3	3
	maker-ANCCEYDFT_Contig16-pred_gff_fgenesh-gene-8.4-mRNA-1	1.2e-152	ko:K03094		maker-ANCCEYDFT_Contig196-pred_gff_snap-gene-1.7-mRNA-1	5.5e-155	ko:K14832		K14550	2	3
	maker-ANCCEYDFT_Contig390-pred_gff_snap-gene-1.12-mRNA-1	1.2e-152	ko:K00815		maker-ANCCEYDFT_Contig15-pred_gff_snap-gene-8.8-mRNA-1	6.9e-155	ko:K03248		K00134	5	6
	maker-ANCCEYDFT_Contig36-pred_gff_snap-gene-5.4-mRNA-1	1.5e-152	ko:K04440		maker-ANCCEYDFT_Contig600-augustus-gene-0.40-mRNA-1	6.9e-155	ko:K00006		K12193	2	2
	maker-ANCCEYDFT_Contig72-pred_gff_fgenesh-gene-3.1-mRNA-1	1.6e-152	ko:K01049		maker-ANCCEYDFT_Contig138-augustus-gene-0.16-mRNA-1	8.9e-155	ko:K02358		K00058	2	2
	maker-ANCCEYDFT_Contig115-pred_gff_snap-gene-0.20-mRNA-1	1.9e-152	ko:K06580		maker-ANCCEYDFT_Contig147-augustus-gene-4.36-mRNA-1	8.9e-155	ko:K01897		K12489	4	4
	maker-ANCCEYDFT_Contig477-augustus-gene-1.36-mRNA-1	1.9e-152	ko:K03035		maker-ANCCEYDFT_Contig30-pred_gff_fgenesh-gene-1.0-mRNA-1	8.9e-155	ko:K08808		K10572	1	1
	maker-ANCCEYDFT_Contig143-pred_gff_snap-gene-3.13-mRNA-1	2.2e-152	ko:K17705		maker-ANCCEYDFT_Contig542-pred_gff_fgenesh-gene-0.4-mRNA-1	1.1e-154	ko:K11584		K17769	3	4
	maker-ANCCEYDFT_Contig227-pred_gff_fgenesh-gene-2.23-mRNA-1	2.4e-152	ko:K00605		maker-ANCCEYDFT_Contig1708-pred_gff_snap-gene-0.1-mRNA-1	1.4e-154	ko:K17952		K06110	1	2
	maker-ANCCEYDFT_Contig361-pred_gff_snap-gene-1.12-mRNA-1	2.4e-152	ko:K03233		maker-ANCCEYDFT_Contig81-pred_gff_snap-gene-4.20-mRNA-1	1.4e-154	ko:K00181		K17908	6	6
	maker-ANCCEYDFT_Contig29-pred_gff_snap-gene-2.15-mRNA-1	2.5e-152	ko:K00264		maker-ANCCEYDFT_Contig196-pred_gff_snap-gene-0.4-mRNA-1	2.1e-154	ko:K06101		K14683	3	3
	maker-ANCCEYDFT_Contig1665-pred_gff_snap-gene-0.0-mRNA-1	3e-152	ko:K16796		maker-ANCCEYDFT_Contig280-pred_gff_fgenesh-gene-2.2-mRNA-1	2.8e-154	ko:K05633		K06816	1	2
	maker-ANCCEYDFT_Contig522-pred_gff_snap-gene-0.10-mRNA-1	4e-152	ko:K01754		maker-ANCCEYDFT_Contig119-pred_gff_snap-gene-4.10-mRNA-1	3.6e-154	ko:K10900		K03248	7	7
	maker-ANCCEYDFT_Contig14-pred_gff_snap-gene-9.11-mRNA-1	4.1e-152	ko:K01120		maker-ANCCEYDFT_Contig59-pred_gff_fgenesh-gene-5.20-mRNA-1	3.6e-154	ko:K14786		K06721	1	1
	maker-ANCCEYDFT_Contig2-pred_gff_snap-gene-0.10-mRNA-1	5e-152	ko:K02863		maker-ANCCEYDFT_Contig682-pred_gff_snap-gene-0.9-mRNA-1	4.5e-154	ko:K15135		K16061	3	3
	maker-ANCCEYDFT_Contig3868-pred_gff_fgenesh-gene-0.1-mRNA-1	8.2e-152	ko:K01681		maker-ANCCEYDFT_Contig588-pred_gff_snap-gene-0.17-mRNA-1	5.5e-154	ko:K03671		K09176	2	2
	maker-ANCCEYDFT_Contig664-augustus-gene-0.32-mRNA-1	8.2e-152	ko:K06063		maker-ANCCEYDFT_Contig578-pred_gff_snap-gene-0.16-mRNA-1	6e-154	ko:K01120		K03626	1	2
	maker-ANCCEYDFT_Contig147-pred_gff_fgenesh-gene-3.1-mRNA-1	9.3e-152	ko:K17768		maker-ANCCEYDFT_Contig42-pred_gff_snap-gene-8.47-mRNA-1	6.2e-154	ko:K00710		K03076	1	1
	maker-ANCCEYDFT_Contig16-pred_gff_snap-gene-1.10-mRNA-1	1e-151	ko:K08701		maker-ANCCEYDFT_Contig674-pred_gff_snap-gene-0.6-mRNA-1	6.2e-154	ko:K10389		K10424	3	5
	maker-ANCCEYDFT_Contig554-pred_gff_snap-gene-0.31-mRNA-1	1e-151	ko:K06271		maker-ANCCEYDFT_Contig56-augustus-gene-6.41-mRNA-1	8e-154	ko:K08056		K00910	12	12
	maker-ANCCEYDFT_Contig662-pred_gff_snap-gene-0.18-mRNA-1	1e-151	ko:K14753		maker-ANCCEYDFT_Contig758-pred_gff_snap-gene-0.10-mRNA-1	8e-154	ko:K05312		K06129	2	3
	maker-ANCCEYDFT_Contig42-pred_gff_fgenesh-gene-5.4-mRNA-1	1.1e-151	ko:K05350		maker-ANCCEYDFT_Contig28-augustus-gene-5.5-mRNA-1	8.6e-154	ko:K15255		K04487	4	4
	maker-ANCCEYDFT_Contig101-pred_gff_fgenesh-gene-3.24-mRNA-1	1.4e-151	ko:K10739		maker-ANCCEYDFT_Contig11-pred_gff_snap-gene-3.12-mRNA-1	1e-153	ko:K13136		K07904	3	3
	maker-ANCCEYDFT_Contig375-pred_gff_snap-gene-0.6-mRNA-1	1.6e-151	ko:K14788		maker-ANCCEYDFT_Contig303-pred_gff_fgenesh-gene-0.4-mRNA-1	1e-153	ko:K11434		K08049	5	5
	maker-ANCCEYDFT_Contig2143-pred_gff_fgenesh-gene-0.1-mRNA-1	1.8e-151	ko:K17677		maker-ANCCEYDFT_Contig661-pred_gff_snap-gene-0.20-mRNA-1	1e-153	ko:K01674		K00876	4	6
	maker-ANCCEYDFT_Contig31-pred_gff_snap-gene-8.8-mRNA-1	1.8e-151	ko:K12495		maker-ANCCEYDFT_Contig416-pred_gff_snap-gene-1.28-mRNA-1	1.4e-153	ko:K12348		K10359	4	4
	maker-ANCCEYDFT_Contig417-pred_gff_snap-gene-0.8-mRNA-1	2.1e-151	ko:K00710		maker-ANCCEYDFT_Contig780-pred_gff_snap-gene-0.12-mRNA-1	1.6e-153	ko:K00033		K07874	2	2
	maker-ANCCEYDFT_Contig283-pred_gff_snap-gene-0.16-mRNA-1	2.8e-151	ko:K11338		maker-ANCCEYDFT_Contig112-pred_gff_fgenesh-gene-4.0-mRNA-1	2.1e-153	ko:K01103		K05633	4	5
	maker-ANCCEYDFT_Contig760-pred_gff_snap-gene-0.1-mRNA-1	2.8e-151	ko:K05312		maker-ANCCEYDFT_Contig3235-pred_gff_fgenesh-gene-0.0-mRNA-1	2.1e-153	ko:K00526		K05749	3	2
	maker-ANCCEYDFT_Contig3041-pred_gff_fgenesh-gene-0.0-mRNA-1	4.5e-151	ko:K00773		maker-ANCCEYDFT_Contig72-pred_gff_snap-gene-1.11-mRNA-1	2.7e-153	ko:K13165		K02937	1	3
	maker-ANCCEYDFT_Contig251-pred_gff_fgenesh-gene-2.8-mRNA-1	5.8e-151	ko:K01001		maker-ANCCEYDFT_Contig1065-pred_gff_snap-gene-0.2-mRNA-1	3e-153	ko:K04424		K14402	2	2
	maker-ANCCEYDFT_Contig325-pred_gff_snap-gene-1.5-mRNA-1	6.9e-151	ko:K12812		maker-ANCCEYDFT_Contig19-augustus-gene-1.18-mRNA-1	3.8e-153	ko:K04409		K10360	5	5
	maker-ANCCEYDFT_Contig2089-pred_gff_fgenesh-gene-0.0-mRNA-1	7.4e-151	ko:K00566		maker-ANCCEYDFT_Contig39-pred_gff_fgenesh-gene-3.1-mRNA-1	4.2e-153	ko:K04508		K02729	5	5
	maker-ANCCEYDFT_Contig220-pred_gff_snap-gene-0.6-mRNA-1	7.4e-151	ko:K10770		maker-ANCCEYDFT_Contig413-pred_gff_snap-gene-1.13-mRNA-1	4.9e-153	ko:K08635		K15275	3	3
	maker-ANCCEYDFT_Contig317-pred_gff_snap-gene-1.0-mRNA-1	8.3e-151	ko:K10352		maker-ANCCEYDFT_Contig188-augustus-gene-3.34-mRNA-1	5.6e-153	ko:K00815		K01958	10	11
	maker-ANCCEYDFT_Contig56-pred_gff_snap-gene-4.15-mRNA-1	9.4e-151	ko:K17659		maker-ANCCEYDFT_Contig277-pred_gff_snap-gene-2.25-mRNA-1	7.2e-153	ko:K10742		K03037	3	3
	maker-ANCCEYDFT_Contig8-augustus-gene-2.21-mRNA-1	9.8e-151	ko:K13219		maker-ANCCEYDFT_Contig316-augustus-gene-1.35-mRNA-1	7.9e-153	ko:K11089		K15445	5	7
	maker-ANCCEYDFT_Contig74-augustus-gene-3.24-mRNA-1	1e-150	ko:K14777		maker-ANCCEYDFT_Contig192-pred_gff_snap-gene-1.3-mRNA-1	1e-152	ko:K12323		K14950	3	4
	maker-ANCCEYDFT_Contig55-pred_gff_snap-gene-4.5-mRNA-1	1.1e-150	ko:K15048		maker-ANCCEYDFT_Contig138-augustus-gene-4.49-mRNA-1	1.1e-152	ko:K07095		K01634	2	3
	maker-ANCCEYDFT_Contig189-pred_gff_snap-gene-1.9-mRNA-1	1.2e-150	ko:K11538		maker-ANCCEYDFT_Contig16-pred_gff_fgenesh-gene-8.4-mRNA-1	1.2e-152	ko:K03094		K12865	2	2
	maker-ANCCEYDFT_Contig23-pred_gff_snap-gene-1.24-mRNA-1	1.2e-150	ko:K14459		maker-ANCCEYDFT_Contig390-pred_gff_snap-gene-1.12-mRNA-1	1.2e-152	ko:K00815		K06275	4	5
	maker-ANCCEYDFT_Contig295-pred_gff_snap-gene-2.20-mRNA-1	1.2e-150	ko:K16748		maker-ANCCEYDFT_Contig522-pred_gff_snap-gene-0.20-mRNA-1	1.2e-152	ko:K01754		K16750	2	3
	maker-ANCCEYDFT_Contig1-pred_gff_fgenesh-gene-10.2-mRNA-1	1.5e-150	ko:K08252		maker-ANCCEYDFT_Contig18-augustus-gene-11.22-mRNA-1	1.5e-152	ko:K01415		K12627	2	2
	maker-ANCCEYDFT_Contig1303-pred_gff_snap-gene-0.4-mRNA-1	2e-150	ko:K07297		maker-ANCCEYDFT_Contig36-pred_gff_snap-gene-5.4-mRNA-1	1.5e-152	ko:K04440		K14805	15	18
	maker-ANCCEYDFT_Contig878-pred_gff_snap-gene-0.11-mRNA-1	2.3e-150	ko:K01897		maker-ANCCEYDFT_Contig305-augustus-gene-0.15-mRNA-1	2.2e-152	ko:K03030		K12603	2	3
	maker-ANCCEYDFT_Contig299-pred_gff_snap-gene-2.14-mRNA-1	3.9e-150	ko:K12585		maker-ANCCEYDFT_Contig361-pred_gff_snap-gene-1.12-mRNA-1	2.4e-152	ko:K03233		K06101	3	6
	maker-ANCCEYDFT_Contig640-augustus-gene-0.28-mRNA-1	4.3e-150	ko:K09517		maker-ANCCEYDFT_Contig774-pred_gff_snap-gene-0.1-mRNA-1	2.5e-152	ko:K10394		K04523	10	11
	maker-ANCCEYDFT_Contig21-pred_gff_snap-gene-9.7-mRNA-1	4.4e-150	ko:K15272		maker-ANCCEYDFT_Contig1665-pred_gff_snap-gene-0.0-mRNA-1	3e-152	ko:K16796		K17680	3	3
	maker-ANCCEYDFT_Contig64-pred_gff_snap-gene-0.15-mRNA-1	6.6e-150	ko:K04412		maker-ANCCEYDFT_Contig14-pred_gff_snap-gene-9.11-mRNA-1	4.1e-152	ko:K01120		K11266	4	4
	maker-ANCCEYDFT_Contig109-pred_gff_snap-gene-2.10-mRNA-1	7.4e-150	ko:K15732		maker-ANCCEYDFT_Contig3868-pred_gff_fgenesh-gene-0.1-mRNA-1	8.2e-152	ko:K01681		K04596	1	1
	maker-ANCCEYDFT_Contig159-pred_gff_snap-gene-3.38-mRNA-1	8.5e-150	ko:K02358		maker-ANCCEYDFT_Contig664-augustus-gene-0.32-mRNA-1	8.2e-152	ko:K06063		K09668	1	1
	maker-ANCCEYDFT_Contig21-pred_gff_snap-gene-0.8-mRNA-1	8.9e-150	ko:K16474		maker-ANCCEYDFT_Contig147-pred_gff_fgenesh-gene-3.1-mRNA-1	9.3e-152	ko:K17768		K06894	1	1
	maker-ANCCEYDFT_Contig556-pred_gff_snap-gene-0.16-mRNA-1	9.2e-150	ko:K05542		maker-ANCCEYDFT_Contig16-pred_gff_snap-gene-1.10-mRNA-1	1e-151	ko:K08701		K17920	3	8
	maker-ANCCEYDFT_Contig12-pred_gff_snap-gene-0.11-mRNA-1	1.1e-149	ko:K01301		maker-ANCCEYDFT_Contig554-pred_gff_snap-gene-0.31-mRNA-1	1e-151	ko:K06271		K00128	6	8
	maker-ANCCEYDFT_Contig1729-pred_gff_snap-gene-0.2-mRNA-1	1.4e-149	ko:K10481		maker-ANCCEYDFT_Contig662-pred_gff_snap-gene-0.18-mRNA-1	1e-151	ko:K14753		K13219	6	8
	maker-ANCCEYDFT_Contig385-pred_gff_fgenesh-gene-1.1-mRNA-1	1.6e-149	ko:K05546		maker-ANCCEYDFT_Contig42-pred_gff_fgenesh-gene-5.4-mRNA-1	1.1e-151	ko:K05350		K01175	4	4
	maker-ANCCEYDFT_Contig1181-pred_gff_snap-gene-0.11-mRNA-1	1.8e-149	ko:K13116		maker-ANCCEYDFT_Contig340-augustus-gene-0.26-mRNA-1	1.3e-151	ko:K14399		K03407	1	1
	maker-ANCCEYDFT_Contig108-pred_gff_snap-gene-1.19-mRNA-1	2.9e-149	ko:K03061		maker-ANCCEYDFT_Contig375-pred_gff_snap-gene-0.6-mRNA-1	1.6e-151	ko:K14788		K03009	4	8
	maker-ANCCEYDFT_Contig145-augustus-gene-2.38-mRNA-1	2.9e-149	ko:K13100		maker-ANCCEYDFT_Contig2143-pred_gff_fgenesh-gene-0.1-mRNA-1	1.8e-151	ko:K17677		K14387	2	2
	maker-ANCCEYDFT_Contig73-pred_gff_snap-gene-4.15-mRNA-1	3.1e-149	ko:K03108		maker-ANCCEYDFT_Contig31-pred_gff_snap-gene-8.8-mRNA-1	1.8e-151	ko:K12495		K11824	4	4
	maker-ANCCEYDFT_Contig550-pred_gff_snap-gene-0.22-mRNA-1	3.4e-149	ko:K17497		maker-ANCCEYDFT_Contig417-pred_gff_snap-gene-0.8-mRNA-1	2.1e-151	ko:K00710		K15410	3	4
	maker-ANCCEYDFT_Contig72-pred_gff_snap-gene-6.16-mRNA-1	3.7e-149	ko:K14404		maker-ANCCEYDFT_Contig869-augustus-gene-0.22-mRNA-1	2.2e-151	ko:K03030		K11447	6	8
	maker-ANCCEYDFT_Contig3288-pred_gff_snap-gene-0.1-mRNA-1	4.7e-149	ko:K01972		maker-ANCCEYDFT_Contig266-pred_gff_snap-gene-2.11-mRNA-1	2.3e-151	ko:K09188		K03789	1	1
	maker-ANCCEYDFT_Contig284-augustus-gene-0.22-mRNA-1	6.9e-149	ko:K00417		maker-ANCCEYDFT_Contig283-pred_gff_snap-gene-0.16-mRNA-1	2.8e-151	ko:K11338		K14544	1	3
	maker-ANCCEYDFT_Contig134-pred_gff_snap-gene-4.17-mRNA-1	7.1e-149	ko:K05658		maker-ANCCEYDFT_Contig760-pred_gff_snap-gene-0.1-mRNA-1	2.8e-151	ko:K05312		K01835	4	4
	maker-ANCCEYDFT_Contig98-pred_gff_snap-gene-2.9-mRNA-1	7.5e-149	ko:K16507		maker-ANCCEYDFT_Contig72-augustus-gene-3.19-mRNA-1	4e-151	ko:K01049		K04649	3	7
	maker-ANCCEYDFT_Contig29-pred_gff_fgenesh-gene-7.19-mRNA-1	8.1e-149	ko:K08860		maker-ANCCEYDFT_Contig14-augustus-gene-11.48-mRNA-1	4.2e-151	ko:K01969		K14791	5	5
	maker-ANCCEYDFT_Contig197-pred_gff_snap-gene-0.9-mRNA-1	9.8e-149	ko:K15362		maker-ANCCEYDFT_Contig3041-pred_gff_fgenesh-gene-0.0-mRNA-1	4.5e-151	ko:K00773		K10839	3	3
	maker-ANCCEYDFT_Contig2215-pred_gff_fgenesh-gene-0.0-mRNA-1	1.2e-148	ko:K03531		maker-ANCCEYDFT_Contig251-pred_gff_fgenesh-gene-2.8-mRNA-1	5.8e-151	ko:K01001		K11885	3	3
	maker-ANCCEYDFT_Contig340-pred_gff_snap-gene-1.46-mRNA-1	1.2e-148	ko:K02350		maker-ANCCEYDFT_Contig284-augustus-gene-0.22-mRNA-1	6.7e-151	ko:K02021		K06943	2	2
	maker-ANCCEYDFT_Contig103-pred_gff_snap-gene-4.13-mRNA-1	1.3e-148	ko:K16518		maker-ANCCEYDFT_Contig2089-pred_gff_fgenesh-gene-0.0-mRNA-1	7.4e-151	ko:K00566		K14409	2	3
	maker-ANCCEYDFT_Contig86-augustus-gene-0.31-mRNA-1	1.6e-148	ko:K02979		maker-ANCCEYDFT_Contig220-pred_gff_snap-gene-0.6-mRNA-1	7.4e-151	ko:K10770		K12192	6	9
	maker-ANCCEYDFT_Contig35-augustus-gene-6.16-mRNA-1	1.9e-148	ko:K02891		maker-ANCCEYDFT_Contig537-pred_gff_snap-gene-1.6-mRNA-1	7.4e-151	ko:K00128		K12261	6	6
	maker-ANCCEYDFT_Contig20-pred_gff_snap-gene-5.8-mRNA-1	2.7e-148	ko:K08818		maker-ANCCEYDFT_Contig317-pred_gff_snap-gene-1.0-mRNA-1	8.3e-151	ko:K10352		K14563	1	1
	maker-ANCCEYDFT_Contig69-pred_gff_snap-gene-6.38-mRNA-1	3.1e-148	ko:K15423		maker-ANCCEYDFT_Contig544-pred_gff_snap-gene-0.17-mRNA-1	9.4e-151	ko:K00364		K02208	1	1
	maker-ANCCEYDFT_Contig26-pred_gff_snap-gene-5.2-mRNA-1	3.3e-148	ko:K03372		maker-ANCCEYDFT_Contig56-pred_gff_snap-gene-4.15-mRNA-1	9.4e-151	ko:K17659		K01648	6	5
	maker-ANCCEYDFT_Contig190-pred_gff_snap-gene-2.29-mRNA-1	3.5e-148	ko:K08150		maker-ANCCEYDFT_Contig74-augustus-gene-3.22-mRNA-1	1e-150	ko:K14777		K14079	4	2
	maker-ANCCEYDFT_Contig21-pred_gff_snap-gene-8.12-mRNA-1	4.3e-148	ko:K04496		maker-ANCCEYDFT_Contig55-pred_gff_snap-gene-4.5-mRNA-1	1.1e-150	ko:K15048		K10798	4	4
	maker-ANCCEYDFT_Contig227-pred_gff_snap-gene-2.9-mRNA-1	4.6e-148	ko:K00939		maker-ANCCEYDFT_Contig189-pred_gff_snap-gene-1.9-mRNA-1	1.2e-150	ko:K11538		K01889	4	5
	maker-ANCCEYDFT_Contig205-pred_gff_snap-gene-3.22-mRNA-1	5.4e-148	ko:K13111		maker-ANCCEYDFT_Contig295-pred_gff_snap-gene-2.20-mRNA-1	1.2e-150	ko:K16748		K08824	2	2
	maker-ANCCEYDFT_Contig21-pred_gff_snap-gene-4.14-mRNA-1	5.4e-148	ko:K14683		maker-ANCCEYDFT_Contig878-pred_gff_snap-gene-0.11-mRNA-1	2.3e-150	ko:K01897		K00326	3	6
	maker-ANCCEYDFT_Contig9-pred_gff_fgenesh-gene-11.1-mRNA-1	5.4e-148	ko:K11493		maker-ANCCEYDFT_Contig299-pred_gff_snap-gene-2.14-mRNA-1	3.9e-150	ko:K12585		K16717	6	7
	maker-ANCCEYDFT_Contig317-pred_gff_snap-gene-2.20-mRNA-1	6.9e-148	ko:K09503		maker-ANCCEYDFT_Contig535-pred_gff_snap-gene-0.27-mRNA-1	4.3e-150	ko:K17577		K11643	6	6
	maker-ANCCEYDFT_Contig44-pred_gff_snap-gene-7.31-mRNA-1	7.1e-148	ko:K06100		maker-ANCCEYDFT_Contig640-augustus-gene-0.28-mRNA-1	4.3e-150	ko:K09517		K09188	4	5
	maker-ANCCEYDFT_Contig278-pred_gff_fgenesh-gene-2.2-mRNA-1	8.7e-148	ko:K09050		maker-ANCCEYDFT_Contig21-pred_gff_snap-gene-9.7-mRNA-1	4.4e-150	ko:K15272		K14688	3	4
	maker-ANCCEYDFT_Contig81-pred_gff_fgenesh-gene-5.3-mRNA-1	8.7e-148	ko:K01322		maker-ANCCEYDFT_Contig349-pred_gff_fgenesh-gene-1.3-mRNA-1	4.7e-150	ko:K17907		K12158	5	5
	maker-ANCCEYDFT_Contig268-pred_gff_fgenesh-gene-2.6-mRNA-1	9e-148	ko:K00415		maker-ANCCEYDFT_Contig109-pred_gff_snap-gene-2.10-mRNA-1	7.4e-150	ko:K15732		K12847	3	3
	maker-ANCCEYDFT_Contig103-pred_gff_snap-gene-5.13-mRNA-1	1e-147	ko:K05692		maker-ANCCEYDFT_Contig159-pred_gff_snap-gene-3.38-mRNA-1	8.5e-150	ko:K02358		K02872	1	1
	maker-ANCCEYDFT_Contig19-pred_gff_snap-gene-5.12-mRNA-1	1.1e-147	ko:K13356		maker-ANCCEYDFT_Contig21-pred_gff_snap-gene-0.8-mRNA-1	8.9e-150	ko:K16474		K06672	3	2
	maker-ANCCEYDFT_Contig545-pred_gff_snap-gene-0.29-mRNA-1	1.1e-147	ko:K14996		maker-ANCCEYDFT_Contig556-pred_gff_snap-gene-0.16-mRNA-1	9.2e-150	ko:K05542		K17582	1	1
	maker-ANCCEYDFT_Contig5-pred_gff_fgenesh-gene-2.2-mRNA-1	1.3e-147	ko:K10410		maker-ANCCEYDFT_Contig12-pred_gff_snap-gene-0.11-mRNA-1	1.1e-149	ko:K01301		K17427	4	4
	maker-ANCCEYDFT_Contig104-pred_gff_snap-gene-3.13-mRNA-1	1.4e-147	ko:K00731		maker-ANCCEYDFT_Contig539-pred_gff_snap-gene-0.12-mRNA-1	1.2e-149	ko:K05315		K12160	3	6
	maker-ANCCEYDFT_Contig236-pred_gff_snap-gene-2.34-mRNA-1	1.4e-147	ko:K07588		maker-ANCCEYDFT_Contig1729-pred_gff_snap-gene-0.2-mRNA-1	1.4e-149	ko:K10481		K12485	7	9
	maker-ANCCEYDFT_Contig48-pred_gff_snap-gene-7.23-mRNA-1	1.4e-147	ko:K10268		maker-ANCCEYDFT_Contig126-pred_gff_snap-gene-0.10-mRNA-1	1.7e-149	ko:K17307		K10866	4	5
	maker-ANCCEYDFT_Contig521-pred_gff_snap-gene-0.16-mRNA-1	1.4e-147	ko:K06883		maker-ANCCEYDFT_Contig1181-pred_gff_snap-gene-0.11-mRNA-1	1.8e-149	ko:K13116		K13130	1	1
	maker-ANCCEYDFT_Contig709-augustus-gene-0.35-mRNA-1	1.4e-147	ko:K12872		maker-ANCCEYDFT_Contig178-augustus-gene-0.30-mRNA-1	1.8e-149	ko:K17926		K04354	3	3
	maker-ANCCEYDFT_Contig736-augustus-gene-0.19-mRNA-1	3e-147	ko:K13758		maker-ANCCEYDFT_Contig76-pred_gff_snap-gene-6.33-mRNA-1	1.8e-149	ko:K12741		K00008	4	3
	maker-ANCCEYDFT_Contig1716-augustus-gene-0.2-mRNA-1	3.6e-147	ko:K05658		maker-ANCCEYDFT_Contig550-pred_gff_snap-gene-0.22-mRNA-1	3.4e-149	ko:K17497		K09602	5	5
	maker-ANCCEYDFT_Contig854-pred_gff_snap-gene-0.10-mRNA-1	4.4e-147	ko:K12864		maker-ANCCEYDFT_Contig170-pred_gff_snap-gene-0.3-mRNA-1	3.7e-149	ko:K10580		K07565	5	5
	maker-ANCCEYDFT_Contig60-pred_gff_snap-gene-2.2-mRNA-1	5e-147	ko:K00139		maker-ANCCEYDFT_Contig72-pred_gff_snap-gene-6.16-mRNA-1	3.7e-149	ko:K14404		K02213	1	1
	maker-ANCCEYDFT_Contig382-pred_gff_snap-gene-1.8-mRNA-1	5.9e-147	ko:K00162		maker-ANCCEYDFT_Contig3288-pred_gff_snap-gene-0.1-mRNA-1	4.7e-149	ko:K01972		K02991	6	6
	maker-ANCCEYDFT_Contig608-pred_gff_fgenesh-gene-0.4-mRNA-1	6.8e-147	ko:K08648		maker-ANCCEYDFT_Contig225-augustus-gene-0.45-mRNA-1	6e-149	ko:K13982		K11986	3	3
	maker-ANCCEYDFT_Contig82-pred_gff_snap-gene-6.23-mRNA-1	7.9e-147	ko:K01868		maker-ANCCEYDFT_Contig134-pred_gff_snap-gene-4.17-mRNA-1	7.1e-149	ko:K05658		K14863	3	4
	maker-ANCCEYDFT_Contig93-pred_gff_snap-gene-1.4-mRNA-1	1.1e-146	ko:K03030		maker-ANCCEYDFT_Contig98-pred_gff_snap-gene-2.9-mRNA-1	7.5e-149	ko:K16507		K17616	1	1
	maker-ANCCEYDFT_Contig114-pred_gff_fgenesh-gene-1.3-mRNA-1	1.3e-146	ko:K06639		maker-ANCCEYDFT_Contig29-pred_gff_fgenesh-gene-7.19-mRNA-1	8.1e-149	ko:K08860		K03983	1	0
	maker-ANCCEYDFT_Contig171-pred_gff_snap-gene-1.7-mRNA-1	1.6e-146	ko:K03841		maker-ANCCEYDFT_Contig197-pred_gff_snap-gene-0.9-mRNA-1	9.8e-149	ko:K15362		K12164	4	4
	maker-ANCCEYDFT_Contig33-pred_gff_snap-gene-6.21-mRNA-1	1.7e-146	ko:K15377		maker-ANCCEYDFT_Contig1317-augustus-gene-0.12-mRNA-1	1.2e-148	ko:K02946		K00831	2	2
	maker-ANCCEYDFT_Contig413-pred_gff_snap-gene-1.6-mRNA-1	2.1e-146	ko:K01431		maker-ANCCEYDFT_Contig2215-pred_gff_fgenesh-gene-0.0-mRNA-1	1.2e-148	ko:K03531		K06172	1	1
	maker-ANCCEYDFT_Contig201-pred_gff_fgenesh-gene-3.34-mRNA-1	2.2e-146	ko:K17637		maker-ANCCEYDFT_Contig340-pred_gff_snap-gene-1.46-mRNA-1	1.2e-148	ko:K02350		K01951	5	5
	maker-ANCCEYDFT_Contig102-pred_gff_snap-gene-0.8-mRNA-1	2.3e-146	ko:K08473		maker-ANCCEYDFT_Contig103-pred_gff_snap-gene-4.13-mRNA-1	1.3e-148	ko:K16518		K07526	3	3
	maker-ANCCEYDFT_Contig418-augustus-gene-0.13-mRNA-1	2.3e-146	ko:K08798		maker-ANCCEYDFT_Contig114-augustus-gene-1.42-mRNA-1	1.3e-148	ko:K07928		K04225	5	5
	maker-ANCCEYDFT_Contig837-pred_gff_fgenesh-gene-0.0-mRNA-1	2.7e-146	ko:K00799		maker-ANCCEYDFT_Contig86-augustus-gene-0.31-mRNA-1	1.6e-148	ko:K02979		K10414	2	2
	maker-ANCCEYDFT_Contig335-pred_gff_snap-gene-2.21-mRNA-1	2.8e-146	ko:K03018		maker-ANCCEYDFT_Contig76-pred_gff_fgenesh-gene-5.6-mRNA-1	2.6e-148	ko:K12741		K05767	1	2
	maker-ANCCEYDFT_Contig460-pred_gff_snap-gene-1.38-mRNA-1	2.9e-146	ko:K00771		maker-ANCCEYDFT_Contig7-pred_gff_snap-gene-0.11-mRNA-1	2.7e-148	ko:K09521		K12196	6	5
	maker-ANCCEYDFT_Contig653-pred_gff_snap-gene-0.3-mRNA-1	3e-146	ko:K00699		maker-ANCCEYDFT_Contig69-pred_gff_snap-gene-6.38-mRNA-1	3.1e-148	ko:K15423		K04632	2	3
	maker-ANCCEYDFT_Contig454-pred_gff_fgenesh-gene-0.0-mRNA-1	3.1e-146	ko:K08852		maker-ANCCEYDFT_Contig26-pred_gff_snap-gene-5.2-mRNA-1	3.3e-148	ko:K03372		K05543	3	3
	maker-ANCCEYDFT_Contig15-pred_gff_snap-gene-1.22-mRNA-1	3.4e-146	ko:K07293		maker-ANCCEYDFT_Contig190-pred_gff_snap-gene-2.29-mRNA-1	3.5e-148	ko:K08150		K17419	2	2
	maker-ANCCEYDFT_Contig53-pred_gff_fgenesh-gene-7.7-mRNA-1	4.6e-146	ko:K11653		maker-ANCCEYDFT_Contig21-pred_gff_snap-gene-8.12-mRNA-1	4.3e-148	ko:K04496		K01115	7	10
	maker-ANCCEYDFT_Contig267-pred_gff_snap-gene-2.17-mRNA-1	5.1e-146	ko:K04372		maker-ANCCEYDFT_Contig227-pred_gff_snap-gene-2.9-mRNA-1	4.6e-148	ko:K00939		K12589	2	2
	maker-ANCCEYDFT_Contig416-pred_gff_snap-gene-0.18-mRNA-1	5.9e-146	ko:K05285		maker-ANCCEYDFT_Contig205-pred_gff_snap-gene-3.22-mRNA-1	5.4e-148	ko:K13111		K02180	5	5
	maker-ANCCEYDFT_Contig92-pred_gff_snap-gene-3.2-mRNA-1	6.6e-146	ko:K15445		maker-ANCCEYDFT_Contig21-pred_gff_snap-gene-4.14-mRNA-1	5.4e-148	ko:K14683		K08491	5	6
	maker-ANCCEYDFT_Contig113-pred_gff_fgenesh-gene-0.1-mRNA-1	7.1e-146	ko:K17277		maker-ANCCEYDFT_Contig1379-pred_gff_snap-gene-0.4-mRNA-1	6.9e-148	ko:K14007		K01681	7	7
	maker-ANCCEYDFT_Contig200-pred_gff_fgenesh-gene-2.1-mRNA-1	7.1e-146	ko:K18037		maker-ANCCEYDFT_Contig317-pred_gff_snap-gene-2.20-mRNA-1	6.9e-148	ko:K09503		K15177	10	8
	maker-ANCCEYDFT_Contig783-pred_gff_fgenesh-gene-0.1-mRNA-1	7.1e-146	ko:K13148		maker-ANCCEYDFT_Contig462-pred_gff_fgenesh-gene-0.1-mRNA-1	7.7e-148	ko:K11765		K13236	3	2
	maker-ANCCEYDFT_Contig254-pred_gff_fgenesh-gene-0.6-mRNA-1	7.6e-146	ko:K02991		maker-ANCCEYDFT_Contig81-pred_gff_fgenesh-gene-5.3-mRNA-1	8.7e-148	ko:K01322		K04794	2	3
	augustus-ANCCEYDFT_Contig58-processed-gene-3.0-mRNA-1	1e-145	ko:K08648		maker-ANCCEYDFT_Contig268-pred_gff_fgenesh-gene-2.6-mRNA-1	9e-148	ko:K00415		K09372	3	4
	maker-ANCCEYDFT_Contig401-pred_gff_snap-gene-0.20-mRNA-1	1.2e-145	ko:K12735		maker-ANCCEYDFT_Contig103-pred_gff_snap-gene-5.13-mRNA-1	1e-147	ko:K05692		K08074	8	7
	maker-ANCCEYDFT_Contig1467-pred_gff_snap-gene-0.2-mRNA-1	1.5e-145	ko:K14566		maker-ANCCEYDFT_Contig19-pred_gff_snap-gene-5.12-mRNA-1	1.1e-147	ko:K13356		K13146	2	4
	maker-ANCCEYDFT_Contig225-pred_gff_fgenesh-gene-0.2-mRNA-1	1.5e-145	ko:K13982		maker-ANCCEYDFT_Contig545-pred_gff_snap-gene-0.29-mRNA-1	1.1e-147	ko:K14996		K11984	1	1
	maker-ANCCEYDFT_Contig1-pred_gff_fgenesh-gene-15.1-mRNA-1	1.6e-145	ko:K09855		maker-ANCCEYDFT_Contig211-pred_gff_snap-gene-1.2-mRNA-1	1.3e-147	ko:K10436		K13254	2	4
	maker-ANCCEYDFT_Contig2640-pred_gff_fgenesh-gene-0.0-mRNA-1	1.6e-145	ko:K03628		maker-ANCCEYDFT_Contig5-pred_gff_fgenesh-gene-2.2-mRNA-1	1.3e-147	ko:K10410		K15156	6	6
	maker-ANCCEYDFT_Contig221-pred_gff_snap-gene-0.16-mRNA-1	2.4e-145	ko:K17257		maker-ANCCEYDFT_Contig104-pred_gff_snap-gene-3.13-mRNA-1	1.4e-147	ko:K00731		K13249	2	2
	maker-ANCCEYDFT_Contig37-pred_gff_snap-gene-6.12-mRNA-1	2.5e-145	ko:K01120		maker-ANCCEYDFT_Contig48-pred_gff_snap-gene-7.23-mRNA-1	1.4e-147	ko:K10268		K09227	2	2
	maker-ANCCEYDFT_Contig84-pred_gff_snap-gene-4.31-mRNA-1	2.6e-145	ko:K02877		maker-ANCCEYDFT_Contig521-pred_gff_snap-gene-0.16-mRNA-1	1.4e-147	ko:K06883		K12311	3	2
	maker-ANCCEYDFT_Contig63-pred_gff_snap-gene-6.12-mRNA-1	3.1e-145	ko:K01802		maker-ANCCEYDFT_Contig126-pred_gff_snap-gene-3.16-mRNA-1	2.3e-147	ko:K11806		K14689	3	5
	maker-ANCCEYDFT_Contig182-pred_gff_snap-gene-0.6-mRNA-1	4e-145	ko:K08473		maker-ANCCEYDFT_Contig736-augustus-gene-0.19-mRNA-1	3e-147	ko:K13758		K00234	2	3
	maker-ANCCEYDFT_Contig10-pred_gff_snap-gene-10.8-mRNA-1	5e-145	ko:K00966		maker-ANCCEYDFT_Contig905-augustus-gene-0.12-mRNA-1	3e-147	ko:K01265		K02903	2	2
	maker-ANCCEYDFT_Contig1797-pred_gff_fgenesh-gene-0.0-mRNA-1	5.2e-145	ko:K02621		maker-ANCCEYDFT_Contig1716-augustus-gene-0.2-mRNA-1	3.6e-147	ko:K05658		K11313	2	3
	maker-ANCCEYDFT_Contig40-pred_gff_snap-gene-8.24-mRNA-1	5.2e-145	ko:K05125		maker-ANCCEYDFT_Contig210-pred_gff_snap-gene-3.23-mRNA-1	3.8e-147	ko:K03242		K00747	6	7
	maker-ANCCEYDFT_Contig1-pred_gff_snap-gene-6.11-mRNA-1	5.5e-145	ko:K12822		maker-ANCCEYDFT_Contig854-pred_gff_snap-gene-0.10-mRNA-1	4.4e-147	ko:K12864		K12076	6	5
	maker-ANCCEYDFT_Contig1007-pred_gff_snap-gene-0.3-mRNA-1	6.4e-145	ko:K03083		maker-ANCCEYDFT_Contig60-pred_gff_snap-gene-2.2-mRNA-1	5e-147	ko:K00139		K17493	3	4
	maker-ANCCEYDFT_Contig4-augustus-gene-14.25-mRNA-1	6.4e-145	ko:K00161		maker-ANCCEYDFT_Contig529-pred_gff_snap-gene-0.31-mRNA-1	5.1e-147	ko:K13789		K15292	7	7
	maker-ANCCEYDFT_Contig48-pred_gff_snap-gene-5.17-mRNA-1	6.7e-145	ko:K08473		maker-ANCCEYDFT_Contig608-pred_gff_fgenesh-gene-0.4-mRNA-1	6.8e-147	ko:K08648		K02918	3	3
	maker-ANCCEYDFT_Contig399-pred_gff_fgenesh-gene-1.1-mRNA-1	8.1e-145	ko:K10732		maker-ANCCEYDFT_Contig82-pred_gff_snap-gene-6.23-mRNA-1	7.9e-147	ko:K01868		K11855	1	1
	maker-ANCCEYDFT_Contig4-pred_gff_snap-gene-3.24-mRNA-1	8.1e-145	ko:K06095		maker-ANCCEYDFT_Contig315-augustus-gene-1.26-mRNA-1	8.8e-147	ko:K17601		K09531	2	2
	maker-ANCCEYDFT_Contig7-pred_gff_snap-gene-1.17-mRNA-1	8.1e-145	ko:K09355		maker-ANCCEYDFT_Contig93-pred_gff_snap-gene-1.4-mRNA-1	1.1e-146	ko:K03030		K12613	1	1
	maker-ANCCEYDFT_Contig709-pred_gff_snap-gene-0.30-mRNA-1	8.1e-145	ko:K14050		maker-ANCCEYDFT_Contig32-pred_gff_snap-gene-2.17-mRNA-1	1.3e-146	ko:K16944		K01101	4	3
	maker-ANCCEYDFT_Contig372-pred_gff_snap-gene-1.51-mRNA-1	9.1e-145	ko:K13515		maker-ANCCEYDFT_Contig4-augustus-gene-14.25-mRNA-1	1.3e-146	ko:K00161		K12479	1	2
	maker-ANCCEYDFT_Contig1090-pred_gff_snap-gene-0.2-mRNA-1	1e-144	ko:K00453		maker-ANCCEYDFT_Contig171-pred_gff_snap-gene-1.7-mRNA-1	1.6e-146	ko:K03841		K17525	3	3
	maker-ANCCEYDFT_Contig63-pred_gff_snap-gene-6.21-mRNA-1	1e-144	ko:K14961		maker-ANCCEYDFT_Contig76-pred_gff_fgenesh-gene-5.5-mRNA-1	1.6e-146	ko:K05497		K03946	3	2
	maker-ANCCEYDFT_Contig34-pred_gff_snap-gene-5.32-mRNA-1	1.1e-144	ko:K04131		maker-ANCCEYDFT_Contig33-pred_gff_snap-gene-6.21-mRNA-1	1.7e-146	ko:K15377		K16174	4	3
	maker-ANCCEYDFT_Contig55-pred_gff_snap-gene-6.19-mRNA-1	1.2e-144	ko:K16364		maker-ANCCEYDFT_Contig413-pred_gff_snap-gene-1.6-mRNA-1	2.1e-146	ko:K01431		K12398	1	1
	maker-ANCCEYDFT_Contig178-pred_gff_snap-gene-0.22-mRNA-1	1.3e-144	ko:K01201		maker-ANCCEYDFT_Contig102-pred_gff_snap-gene-0.8-mRNA-1	2.3e-146	ko:K08473		K04439	1	2
	maker-ANCCEYDFT_Contig58-pred_gff_snap-gene-1.21-mRNA-1	1.5e-144	ko:K17498		maker-ANCCEYDFT_Contig418-augustus-gene-0.13-mRNA-1	2.3e-146	ko:K08798		K15076	1	1
	maker-ANCCEYDFT_Contig23-pred_gff_snap-gene-9.25-mRNA-1	1.7e-144	ko:K00232		maker-ANCCEYDFT_Contig164-pred_gff_snap-gene-4.13-mRNA-1	2.7e-146	ko:K14848		K04638	8	9
	maker-ANCCEYDFT_Contig45-pred_gff_snap-gene-1.11-mRNA-1	1.7e-144	ko:K03644		maker-ANCCEYDFT_Contig837-pred_gff_fgenesh-gene-0.0-mRNA-1	2.7e-146	ko:K00799		K09751	1	0
	maker-ANCCEYDFT_Contig3248-pred_gff_fgenesh-gene-0.0-mRNA-1	2.2e-144	ko:K03657		maker-ANCCEYDFT_Contig335-pred_gff_snap-gene-2.21-mRNA-1	2.8e-146	ko:K03018		K10314	2	3
	maker-ANCCEYDFT_Contig224-pred_gff_snap-gene-2.4-mRNA-1	2.4e-144	ko:K00181		maker-ANCCEYDFT_Contig653-pred_gff_snap-gene-0.3-mRNA-1	3e-146	ko:K00699		K05668	3	3
	maker-ANCCEYDFT_Contig277-pred_gff_snap-gene-2.27-mRNA-1	2.6e-144	ko:K13089		maker-ANCCEYDFT_Contig454-pred_gff_fgenesh-gene-0.0-mRNA-1	3.1e-146	ko:K08852		K17341	3	4
	maker-ANCCEYDFT_Contig4-pred_gff_fgenesh-gene-6.0-mRNA-1	2.6e-144	ko:K09374		maker-ANCCEYDFT_Contig15-pred_gff_snap-gene-1.22-mRNA-1	3.4e-146	ko:K07293		K17635	4	4
	maker-ANCCEYDFT_Contig10-pred_gff_snap-gene-9.16-mRNA-1	3.5e-144	ko:K00773		maker-ANCCEYDFT_Contig167-pred_gff_snap-gene-0.10-mRNA-1	3.4e-146	ko:K00030		K17907	2	3
	maker-ANCCEYDFT_Contig53-pred_gff_snap-gene-2.15-mRNA-1	3.5e-144	ko:K01897		maker-ANCCEYDFT_Contig53-augustus-gene-5.32-mRNA-1	3.4e-146	ko:K06013		K13711	5	6
	maker-ANCCEYDFT_Contig60-pred_gff_fgenesh-gene-4.2-mRNA-1	3.5e-144	ko:K11135		maker-ANCCEYDFT_Contig53-pred_gff_fgenesh-gene-7.7-mRNA-1	4.6e-146	ko:K11653		K11848	2	2
	maker-ANCCEYDFT_Contig662-pred_gff_snap-gene-0.16-mRNA-1	4.5e-144	ko:K13524		maker-ANCCEYDFT_Contig267-pred_gff_snap-gene-2.17-mRNA-1	5.1e-146	ko:K04372		K01966	1	2
	maker-ANCCEYDFT_Contig263-pred_gff_snap-gene-2.12-mRNA-1	4.6e-144	ko:K12852		maker-ANCCEYDFT_Contig92-pred_gff_snap-gene-3.2-mRNA-1	6.6e-146	ko:K15445		K08801	1	1
	maker-ANCCEYDFT_Contig293-pred_gff_snap-gene-0.4-mRNA-1	4.6e-144	ko:K08202		maker-ANCCEYDFT_Contig113-pred_gff_fgenesh-gene-0.1-mRNA-1	7.1e-146	ko:K17277		K00129	3	3
	maker-ANCCEYDFT_Contig491-pred_gff_snap-gene-1.5-mRNA-1	4.6e-144	ko:K17599		maker-ANCCEYDFT_Contig29-pred_gff_fgenesh-gene-3.1-mRNA-1	7.1e-146	ko:K05692		K13342	3	4
	maker-ANCCEYDFT_Contig600-augustus-gene-0.40-mRNA-1	7.3e-144	ko:K00006		maker-ANCCEYDFT_Contig254-pred_gff_fgenesh-gene-0.6-mRNA-1	7.6e-146	ko:K02991		K11594	2	3
	maker-ANCCEYDFT_Contig10-pred_gff_snap-gene-3.3-mRNA-1	7.6e-144	ko:K11254		maker-ANCCEYDFT_Contig387-augustus-gene-1.50-mRNA-1	8.8e-146	ko:K13280		K15900	1	1
	maker-ANCCEYDFT_Contig205-augustus-gene-2.31-mRNA-1	9.3e-144	ko:K01784		augustus-ANCCEYDFT_Contig58-processed-gene-3.0-mRNA-1	1e-145	ko:K08648		K11374	2	1
	maker-ANCCEYDFT_Contig273-pred_gff_snap-gene-0.15-mRNA-1	9.3e-144	ko:K12158		maker-ANCCEYDFT_Contig401-pred_gff_snap-gene-0.20-mRNA-1	1.2e-145	ko:K12735		K04559	2	2
	maker-ANCCEYDFT_Contig1102-pred_gff_snap-gene-0.1-mRNA-1	1.1e-143	ko:K01745		maker-ANCCEYDFT_Contig1467-pred_gff_snap-gene-0.2-mRNA-1	1.5e-145	ko:K14566		K13337	2	1
	maker-ANCCEYDFT_Contig305-augustus-gene-0.14-mRNA-1	1.1e-143	ko:K03030		maker-ANCCEYDFT_Contig2640-pred_gff_fgenesh-gene-0.0-mRNA-1	1.6e-145	ko:K03628		K05759	7	10
	maker-ANCCEYDFT_Contig13-pred_gff_snap-gene-9.32-mRNA-1	1.2e-143	ko:K13421		maker-ANCCEYDFT_Contig758-pred_gff_fgenesh-gene-0.3-mRNA-1	1.6e-145	ko:K01800		K14568	1	1
	maker-ANCCEYDFT_Contig19-pred_gff_snap-gene-5.6-mRNA-1	1.5e-143	ko:K04209		maker-ANCCEYDFT_Contig528-pred_gff_snap-gene-0.9-mRNA-1	1.7e-145	ko:K00472		K00814	4	5
	maker-ANCCEYDFT_Contig35-pred_gff_snap-gene-7.12-mRNA-1	1.5e-143	ko:K10743		maker-ANCCEYDFT_Contig37-pred_gff_snap-gene-6.12-mRNA-1	2.5e-145	ko:K01120		K07509	5	7
	maker-ANCCEYDFT_Contig524-pred_gff_snap-gene-0.36-mRNA-1	1.5e-143	ko:K03144		maker-ANCCEYDFT_Contig84-pred_gff_snap-gene-4.31-mRNA-1	2.6e-145	ko:K02877		K13807	2	3
	maker-ANCCEYDFT_Contig518-augustus-gene-1.20-mRNA-1	2.3e-143	ko:K08648		maker-ANCCEYDFT_Contig7-pred_gff_fgenesh-gene-11.1-mRNA-1	3.1e-145	ko:K00757		K09521	5	7
	maker-ANCCEYDFT_Contig14-pred_gff_snap-gene-1.10-mRNA-1	2.5e-143	ko:K12190		maker-ANCCEYDFT_Contig182-pred_gff_snap-gene-0.6-mRNA-1	4e-145	ko:K08473		K14400	4	6
	maker-ANCCEYDFT_Contig110-pred_gff_snap-gene-0.13-mRNA-1	3.1e-143	ko:K00472		maker-ANCCEYDFT_Contig305-augustus-gene-0.14-mRNA-1	4.6e-145	ko:K01115		K16458	11	9
	maker-ANCCEYDFT_Contig212-pred_gff_snap-gene-2.5-mRNA-1	5.3e-143	ko:K10849		maker-ANCCEYDFT_Contig80-pred_gff_snap-gene-5.5-mRNA-1	4.7e-145	ko:K04520		K02324	4	3
	maker-ANCCEYDFT_Contig196-pred_gff_snap-gene-2.15-mRNA-1	6.6e-143	ko:K15272		maker-ANCCEYDFT_Contig10-pred_gff_snap-gene-10.8-mRNA-1	5e-145	ko:K00966		K03217	4	4
	maker-ANCCEYDFT_Contig221-pred_gff_snap-gene-3.45-mRNA-1	6.6e-143	ko:K04669		maker-ANCCEYDFT_Contig1797-pred_gff_fgenesh-gene-0.0-mRNA-1	5.2e-145	ko:K02621		K08517	3	4
	maker-ANCCEYDFT_Contig340-pred_gff_fgenesh-gene-1.10-mRNA-1	6.6e-143	ko:K10395		maker-ANCCEYDFT_Contig40-pred_gff_snap-gene-8.24-mRNA-1	5.2e-145	ko:K05125		K03495	5	5
	maker-ANCCEYDFT_Contig488-pred_gff_snap-gene-0.31-mRNA-1	6.6e-143	ko:K06095		maker-ANCCEYDFT_Contig1-pred_gff_snap-gene-6.11-mRNA-1	5.5e-145	ko:K12822		K13647	4	6
	maker-ANCCEYDFT_Contig492-pred_gff_fgenesh-gene-0.1-mRNA-1	6.7e-143	ko:K11462		maker-ANCCEYDFT_Contig1007-pred_gff_snap-gene-0.3-mRNA-1	6.4e-145	ko:K03083		K14841	5	5
	maker-ANCCEYDFT_Contig637-pred_gff_fgenesh-gene-0.1-mRNA-1	8.4e-143	ko:K15102		maker-ANCCEYDFT_Contig48-pred_gff_snap-gene-5.17-mRNA-1	6.7e-145	ko:K08473		K13144	3	5
	maker-ANCCEYDFT_Contig292-pred_gff_snap-gene-1.9-mRNA-1	9.2e-143	ko:K08601		maker-ANCCEYDFT_Contig4-pred_gff_snap-gene-3.24-mRNA-1	8.1e-145	ko:K06095		K03178	3	4
	maker-ANCCEYDFT_Contig27-pred_gff_snap-gene-4.34-mRNA-1	9.7e-143	ko:K08074		maker-ANCCEYDFT_Contig7-pred_gff_snap-gene-1.17-mRNA-1	8.1e-145	ko:K09355		K09436	3	6
	maker-ANCCEYDFT_Contig40-pred_gff_snap-gene-3.0-mRNA-1	1.1e-142	ko:K01090		maker-ANCCEYDFT_Contig709-pred_gff_snap-gene-0.30-mRNA-1	8.1e-145	ko:K14050		K08155	7	8
	maker-ANCCEYDFT_Contig415-pred_gff_snap-gene-0.8-mRNA-1	1.1e-142	ko:K11647		maker-ANCCEYDFT_Contig114-pred_gff_snap-gene-1.18-mRNA-1	8.8e-145	ko:K06639		K07953	4	4
	maker-ANCCEYDFT_Contig11-pred_gff_snap-gene-8.6-mRNA-1	1.4e-142	ko:K14209		maker-ANCCEYDFT_Contig372-pred_gff_snap-gene-1.51-mRNA-1	9.1e-145	ko:K13515		K01641	1	1
	maker-ANCCEYDFT_Contig221-pred_gff_snap-gene-3.19-mRNA-1	1.4e-142	ko:K01623		maker-ANCCEYDFT_Contig1090-pred_gff_snap-gene-0.2-mRNA-1	1e-144	ko:K00453		K00540	10	11
	maker-ANCCEYDFT_Contig16-pred_gff_snap-gene-10.23-mRNA-1	2.3e-142	ko:K12194		maker-ANCCEYDFT_Contig62-augustus-gene-4.24-mRNA-1	1e-144	ko:K16601		K09571	4	4
	maker-ANCCEYDFT_Contig74-pred_gff_snap-gene-3.19-mRNA-1	2.8e-142	ko:K02325		maker-ANCCEYDFT_Contig63-pred_gff_snap-gene-6.21-mRNA-1	1e-144	ko:K14961		K00297	4	4
	maker-ANCCEYDFT_Contig797-pred_gff_snap-gene-0.9-mRNA-1	2.8e-142	ko:K01194		maker-ANCCEYDFT_Contig187-pred_gff_snap-gene-2.5-mRNA-1	1.1e-144	ko:K13094		K12598	7	6
	maker-ANCCEYDFT_Contig140-pred_gff_snap-gene-4.18-mRNA-1	3.8e-142	ko:K03083		maker-ANCCEYDFT_Contig34-pred_gff_snap-gene-5.32-mRNA-1	1.1e-144	ko:K04131		K09373	4	6
	maker-ANCCEYDFT_Contig388-pred_gff_fgenesh-gene-0.1-mRNA-1	4.6e-142	ko:K09523		maker-ANCCEYDFT_Contig262-pred_gff_snap-gene-2.27-mRNA-1	1.2e-144	ko:K08836		K08735	1	2
	maker-ANCCEYDFT_Contig366-pred_gff_snap-gene-1.21-mRNA-1	5.7e-142	ko:K05757		maker-ANCCEYDFT_Contig55-pred_gff_snap-gene-6.19-mRNA-1	1.2e-144	ko:K16364		K10436	8	10
	maker-ANCCEYDFT_Contig134-pred_gff_snap-gene-1.16-mRNA-1	5.9e-142	ko:K13750		maker-ANCCEYDFT_Contig178-pred_gff_snap-gene-0.22-mRNA-1	1.3e-144	ko:K01201		K00315	1	1
	maker-ANCCEYDFT_Contig224-pred_gff_snap-gene-2.8-mRNA-1	5.9e-142	ko:K00181		maker-ANCCEYDFT_Contig58-pred_gff_snap-gene-1.21-mRNA-1	1.5e-144	ko:K17498		K04282	2	3
	maker-ANCCEYDFT_Contig703-pred_gff_snap-gene-0.11-mRNA-1	7.5e-142	ko:K16794		maker-ANCCEYDFT_Contig23-pred_gff_snap-gene-9.25-mRNA-1	1.7e-144	ko:K00232		K02256	1	1
	maker-ANCCEYDFT_Contig130-pred_gff_snap-gene-5.12-mRNA-1	8.4e-142	ko:K12175		maker-ANCCEYDFT_Contig45-pred_gff_snap-gene-1.11-mRNA-1	1.7e-144	ko:K03644		K03949	3	4
	maker-ANCCEYDFT_Contig21-pred_gff_snap-gene-3.12-mRNA-1	1.2e-141	ko:K00826		maker-ANCCEYDFT_Contig3248-pred_gff_fgenesh-gene-0.0-mRNA-1	2.2e-144	ko:K03657		K05236	1	2
	maker-ANCCEYDFT_Contig3148-pred_gff_fgenesh-gene-0.0-mRNA-1	1.2e-141	ko:K07277		maker-ANCCEYDFT_Contig224-pred_gff_snap-gene-2.4-mRNA-1	2.4e-144	ko:K00181		K06185	6	7
	maker-ANCCEYDFT_Contig3765-pred_gff_snap-gene-0.2-mRNA-1	1.2e-141	ko:K00261		maker-ANCCEYDFT_Contig4-pred_gff_fgenesh-gene-6.0-mRNA-1	2.6e-144	ko:K09374		K03232	3	2
	maker-ANCCEYDFT_Contig548-pred_gff_snap-gene-0.8-mRNA-1	1.2e-141	ko:K00232		maker-ANCCEYDFT_Contig42-augustus-gene-5.28-mRNA-1	2.7e-144	ko:K10865		K02726	2	2
	maker-ANCCEYDFT_Contig185-pred_gff_snap-gene-1.7-mRNA-1	1.3e-141	ko:K08863		maker-ANCCEYDFT_Contig221-pred_gff_snap-gene-1.4-mRNA-1	3.5e-144	ko:K04688		K01868	6	6
	maker-ANCCEYDFT_Contig384-pred_gff_snap-gene-1.24-mRNA-1	1.3e-141	ko:K12168		maker-ANCCEYDFT_Contig60-pred_gff_fgenesh-gene-4.2-mRNA-1	3.5e-144	ko:K11135		K17686	1	1
	maker-ANCCEYDFT_Contig473-augustus-gene-1.34-mRNA-1	1.4e-141	ko:K00851		maker-ANCCEYDFT_Contig662-pred_gff_snap-gene-0.16-mRNA-1	4.5e-144	ko:K13524		K08601	5	7
	maker-ANCCEYDFT_Contig648-pred_gff_fgenesh-gene-0.2-mRNA-1	1.5e-141	ko:K09267		maker-ANCCEYDFT_Contig293-pred_gff_snap-gene-0.4-mRNA-1	4.6e-144	ko:K08202		K02935	3	3
	maker-ANCCEYDFT_Contig270-pred_gff_snap-gene-0.11-mRNA-1	1.6e-141	ko:K00803		maker-ANCCEYDFT_Contig491-pred_gff_snap-gene-1.5-mRNA-1	4.6e-144	ko:K17599		K11367	9	12
	maker-ANCCEYDFT_Contig1027-pred_gff_snap-gene-0.10-mRNA-1	1.9e-141	ko:K17776		maker-ANCCEYDFT_Contig61-augustus-gene-2.14-mRNA-1	5.7e-144	ko:K17551		K06628	1	1
	maker-ANCCEYDFT_Contig63-pred_gff_snap-gene-6.25-mRNA-1	2e-141	ko:K12598		maker-ANCCEYDFT_Contig346-pred_gff_snap-gene-2.10-mRNA-1	7.3e-144	ko:K02126		K10428	3	4
	maker-ANCCEYDFT_Contig114-pred_gff_fgenesh-gene-0.2-mRNA-1	2.5e-141	ko:K17943		maker-ANCCEYDFT_Contig205-augustus-gene-2.31-mRNA-1	9.3e-144	ko:K01784		K07901	2	2
	maker-ANCCEYDFT_Contig549-pred_gff_snap-gene-0.8-mRNA-1	3.6e-141	ko:K08268		maker-ANCCEYDFT_Contig273-pred_gff_snap-gene-0.15-mRNA-1	9.3e-144	ko:K12158		K11578	9	10
	maker-ANCCEYDFT_Contig438-pred_gff_fgenesh-gene-0.1-mRNA-1	4.3e-141	ko:K16662		maker-ANCCEYDFT_Contig195-pred_gff_snap-gene-2.20-mRNA-1	9.9e-144	ko:K08582		K03129	5	4
	maker-ANCCEYDFT_Contig1144-pred_gff_fgenesh-gene-0.1-mRNA-1	4.4e-141	ko:K02877		maker-ANCCEYDFT_Contig1102-pred_gff_snap-gene-0.1-mRNA-1	1.1e-143	ko:K01745		K17494	2	4
	maker-ANCCEYDFT_Contig15-pred_gff_snap-gene-6.6-mRNA-1	5e-141	ko:K01803		maker-ANCCEYDFT_Contig19-pred_gff_snap-gene-5.6-mRNA-1	1.5e-143	ko:K04209		K08874	5	7
	maker-ANCCEYDFT_Contig182-pred_gff_snap-gene-1.10-mRNA-1	5.3e-141	ko:K03522		maker-ANCCEYDFT_Contig267-pred_gff_snap-gene-2.18-mRNA-1	1.5e-143	ko:K10141		K04564	6	6
	maker-ANCCEYDFT_Contig179-augustus-gene-1.47-mRNA-1	7.4e-141	ko:K07427		maker-ANCCEYDFT_Contig35-pred_gff_snap-gene-7.12-mRNA-1	1.5e-143	ko:K10743		K03841	6	10
	maker-ANCCEYDFT_Contig519-pred_gff_snap-gene-1.7-mRNA-1	7.5e-141	ko:K15839		maker-ANCCEYDFT_Contig524-pred_gff_snap-gene-0.36-mRNA-1	1.5e-143	ko:K03144		K10582	2	2
	maker-ANCCEYDFT_Contig100-pred_gff_snap-gene-2.30-mRNA-1	8.6e-141	ko:K16449		maker-ANCCEYDFT_Contig518-augustus-gene-1.20-mRNA-1	2.3e-143	ko:K08648		K15110	4	5
	maker-ANCCEYDFT_Contig186-pred_gff_snap-gene-3.27-mRNA-1	1.1e-140	ko:K11269		maker-ANCCEYDFT_Contig14-pred_gff_snap-gene-1.10-mRNA-1	2.5e-143	ko:K12190		K01262	4	3
	maker-ANCCEYDFT_Contig405-pred_gff_snap-gene-1.12-mRNA-1	1.1e-140	ko:K10802		maker-ANCCEYDFT_Contig110-pred_gff_snap-gene-0.13-mRNA-1	3.1e-143	ko:K00472		K12566	13	13
	augustus-ANCCEYDFT_Contig346-processed-gene-1.0-mRNA-1	1.3e-140	ko:K08648		maker-ANCCEYDFT_Contig16-augustus-gene-10.63-mRNA-1	3.2e-143	ko:K12194		K08793	2	2
	maker-ANCCEYDFT_Contig20-pred_gff_snap-gene-10.10-mRNA-1	1.4e-140	ko:K13089		maker-ANCCEYDFT_Contig460-pred_gff_snap-gene-0.13-mRNA-1	3.2e-143	ko:K00025		K08955	1	1
	maker-ANCCEYDFT_Contig879-pred_gff_snap-gene-0.14-mRNA-1	1.4e-140	ko:K03341		maker-ANCCEYDFT_Contig86-pred_gff_snap-gene-4.5-mRNA-1	4.9e-143	ko:K14401		K12580	2	2
	maker-ANCCEYDFT_Contig41-pred_gff_snap-gene-4.10-mRNA-1	1.8e-140	ko:K00029		maker-ANCCEYDFT_Contig212-pred_gff_snap-gene-2.5-mRNA-1	5.3e-143	ko:K10849		K07917	2	3
	maker-ANCCEYDFT_Contig1-pred_gff_snap-gene-17.15-mRNA-1	2.4e-140	ko:K09215		maker-ANCCEYDFT_Contig488-pred_gff_snap-gene-0.31-mRNA-1	6.6e-143	ko:K06095		K01519	5	5
	maker-ANCCEYDFT_Contig16-pred_gff_fgenesh-gene-4.4-mRNA-1	2.5e-140	ko:K00232		maker-ANCCEYDFT_Contig492-pred_gff_fgenesh-gene-0.1-mRNA-1	6.7e-143	ko:K11462		K07277	2	2
	maker-ANCCEYDFT_Contig188-pred_gff_fgenesh-gene-2.3-mRNA-1	2.9e-140	ko:K12471		maker-ANCCEYDFT_Contig637-pred_gff_fgenesh-gene-0.1-mRNA-1	8.4e-143	ko:K15102		K15442	2	2
	maker-ANCCEYDFT_Contig1-pred_gff_snap-gene-14.14-mRNA-1	4.8e-140	ko:K00476		maker-ANCCEYDFT_Contig292-pred_gff_snap-gene-1.9-mRNA-1	9.2e-143	ko:K08601		K12820	2	2
	maker-ANCCEYDFT_Contig374-augustus-gene-2.24-mRNA-1	5.5e-140	ko:K16365		maker-ANCCEYDFT_Contig27-pred_gff_snap-gene-4.34-mRNA-1	9.7e-143	ko:K08074		K14559	1	1
	augustus-ANCCEYDFT_Contig2470-processed-gene-0.0-mRNA-1	5.8e-140	ko:K08648		maker-ANCCEYDFT_Contig40-pred_gff_snap-gene-3.0-mRNA-1	1.1e-142	ko:K01090		K10845	4	9
	maker-ANCCEYDFT_Contig117-pred_gff_snap-gene-3.8-mRNA-1	6.1e-140	ko:K11373		maker-ANCCEYDFT_Contig415-pred_gff_snap-gene-0.8-mRNA-1	1.1e-142	ko:K11647		K08064	2	3
	maker-ANCCEYDFT_Contig176-pred_gff_snap-gene-3.16-mRNA-1	6.1e-140	ko:K00799		maker-ANCCEYDFT_Contig11-pred_gff_snap-gene-8.6-mRNA-1	1.4e-142	ko:K14209		K05328	8	10
	maker-ANCCEYDFT_Contig3515-pred_gff_snap-gene-0.2-mRNA-1	6.1e-140	ko:K04077		maker-ANCCEYDFT_Contig221-pred_gff_snap-gene-3.19-mRNA-1	1.4e-142	ko:K01623		K13720	2	2
	maker-ANCCEYDFT_Contig382-pred_gff_snap-gene-1.17-mRNA-1	7.8e-140	ko:K05312		maker-ANCCEYDFT_Contig879-pred_gff_fgenesh-gene-0.1-mRNA-1	1.4e-142	ko:K12862		K13597	2	2
	maker-ANCCEYDFT_Contig55-augustus-gene-2.12-mRNA-1	9.8e-140	ko:K14455		maker-ANCCEYDFT_Contig191-pred_gff_fgenesh-gene-2.2-mRNA-1	2e-142	ko:K02963		K11339	7	11
	maker-ANCCEYDFT_Contig114-pred_gff_snap-gene-2.19-mRNA-1	9.9e-140	ko:K06639		maker-ANCCEYDFT_Contig2-augustus-gene-9.27-mRNA-1	2.6e-142	ko:K17955		K16669	1	1
	maker-ANCCEYDFT_Contig2027-pred_gff_fgenesh-gene-0.0-mRNA-1	9.9e-140	ko:K00889		maker-ANCCEYDFT_Contig74-pred_gff_snap-gene-3.19-mRNA-1	2.8e-142	ko:K02325		K04361	5	4
	maker-ANCCEYDFT_Contig417-pred_gff_snap-gene-0.6-mRNA-1	1.3e-139	ko:K01793		maker-ANCCEYDFT_Contig140-pred_gff_snap-gene-4.18-mRNA-1	3.8e-142	ko:K03083		K13125	3	4
	maker-ANCCEYDFT_Contig252-pred_gff_fgenesh-gene-2.10-mRNA-1	1.6e-139	ko:K00744		maker-ANCCEYDFT_Contig366-pred_gff_snap-gene-1.21-mRNA-1	5.7e-142	ko:K05757		K09650	1	1
	maker-ANCCEYDFT_Contig281-pred_gff_snap-gene-2.10-mRNA-1	2.1e-139	ko:K01363		maker-ANCCEYDFT_Contig134-pred_gff_snap-gene-1.16-mRNA-1	5.9e-142	ko:K13750		K09213	2	3
	maker-ANCCEYDFT_Contig114-pred_gff_snap-gene-1.34-mRNA-1	2.6e-139	ko:K02147		maker-ANCCEYDFT_Contig15-pred_gff_snap-gene-2.8-mRNA-1	5.9e-142	ko:K13201		K11303	1	1
	maker-ANCCEYDFT_Contig32-pred_gff_snap-gene-8.9-mRNA-1	2.6e-139	ko:K10899		maker-ANCCEYDFT_Contig224-pred_gff_snap-gene-2.8-mRNA-1	5.9e-142	ko:K00181		K08514	1	2
	maker-ANCCEYDFT_Contig171-pred_gff_snap-gene-3.35-mRNA-1	2.7e-139	ko:K07375		maker-ANCCEYDFT_Contig703-pred_gff_snap-gene-0.11-mRNA-1	7.5e-142	ko:K16794		K07998	1	1
	maker-ANCCEYDFT_Contig1038-pred_gff_fgenesh-gene-0.2-mRNA-1	3.4e-139	ko:K00031		maker-ANCCEYDFT_Contig130-pred_gff_snap-gene-5.12-mRNA-1	8.4e-142	ko:K12175		K07253	1	1
	maker-ANCCEYDFT_Contig153-pred_gff_snap-gene-0.0-mRNA-1	3.4e-139	ko:K17680		maker-ANCCEYDFT_Contig3148-pred_gff_fgenesh-gene-0.0-mRNA-1	1.2e-141	ko:K07277		K00791	2	2
	maker-ANCCEYDFT_Contig399-pred_gff_snap-gene-1.31-mRNA-1	3.4e-139	ko:K11826		maker-ANCCEYDFT_Contig3765-pred_gff_snap-gene-0.2-mRNA-1	1.2e-141	ko:K00261		K06883	7	8
	augustus-ANCCEYDFT_Contig61-processed-gene-5.0-mRNA-1	4.3e-139	ko:K00816		maker-ANCCEYDFT_Contig548-pred_gff_snap-gene-0.8-mRNA-1	1.2e-141	ko:K00232		K12815	5	8
	maker-ANCCEYDFT_Contig66-pred_gff_fgenesh-gene-0.3-mRNA-1	4.3e-139	ko:K10808		maker-ANCCEYDFT_Contig185-pred_gff_snap-gene-1.7-mRNA-1	1.3e-141	ko:K08863		K00294	4	5
	maker-ANCCEYDFT_Contig242-pred_gff_snap-gene-1.19-mRNA-1	4.4e-139	ko:K16485		maker-ANCCEYDFT_Contig473-augustus-gene-1.34-mRNA-1	1.4e-141	ko:K00851		K09301	2	3
	maker-ANCCEYDFT_Contig181-pred_gff_snap-gene-2.5-mRNA-1	4.7e-139	ko:K01120		maker-ANCCEYDFT_Contig75-pred_gff_fgenesh-gene-6.2-mRNA-1	1.5e-141	ko:K10686		K11585	2	2
	maker-ANCCEYDFT_Contig236-pred_gff_snap-gene-2.29-mRNA-1	4.8e-139	ko:K08473		maker-ANCCEYDFT_Contig18-augustus-gene-6.23-mRNA-1	1.6e-141	ko:K17589		K15139	1	1
	maker-ANCCEYDFT_Contig888-augustus-gene-0.32-mRNA-1	5.5e-139	ko:K03231		maker-ANCCEYDFT_Contig86-augustus-gene-5.27-mRNA-1	1.6e-141	ko:K08799		K11647	8	7
	maker-ANCCEYDFT_Contig1235-pred_gff_fgenesh-gene-0.0-mRNA-1	7e-139	ko:K14293		maker-ANCCEYDFT_Contig1027-pred_gff_snap-gene-0.10-mRNA-1	1.9e-141	ko:K17776		K00894	5	7
	maker-ANCCEYDFT_Contig25-pred_gff_snap-gene-2.6-mRNA-1	7e-139	ko:K00953		maker-ANCCEYDFT_Contig63-pred_gff_snap-gene-6.25-mRNA-1	2e-141	ko:K12598		K10364	3	6
	maker-ANCCEYDFT_Contig303-pred_gff_snap-gene-0.8-mRNA-1	7e-139	ko:K15133		maker-ANCCEYDFT_Contig295-pred_gff_snap-gene-1.9-mRNA-1	2.4e-141	ko:K01647		K13165	4	4
	maker-ANCCEYDFT_Contig397-pred_gff_snap-gene-0.11-mRNA-1	7e-139	ko:K14537		maker-ANCCEYDFT_Contig114-pred_gff_fgenesh-gene-0.2-mRNA-1	2.5e-141	ko:K17943		K01950	3	3
	maker-ANCCEYDFT_Contig146-pred_gff_fgenesh-gene-1.7-mRNA-1	7.9e-139	ko:K06942		maker-ANCCEYDFT_Contig60-augustus-gene-0.25-mRNA-1	3.2e-141	ko:K11713		K17382	1	1
	maker-ANCCEYDFT_Contig1325-pred_gff_snap-gene-0.3-mRNA-1	8.9e-139	ko:K04532		maker-ANCCEYDFT_Contig549-pred_gff_snap-gene-0.8-mRNA-1	3.6e-141	ko:K08268		K14010	2	3
	maker-ANCCEYDFT_Contig3-pred_gff_snap-gene-9.20-mRNA-1	8.9e-139	ko:K08489		maker-ANCCEYDFT_Contig438-pred_gff_fgenesh-gene-0.1-mRNA-1	4.3e-141	ko:K16662		K03447	3	3
	maker-ANCCEYDFT_Contig655-augustus-gene-0.27-mRNA-1	8.9e-139	ko:K17496		maker-ANCCEYDFT_Contig1144-pred_gff_fgenesh-gene-0.1-mRNA-1	4.4e-141	ko:K02877		K12184	6	8
	maker-ANCCEYDFT_Contig2-pred_gff_fgenesh-gene-12.3-mRNA-1	1.1e-138	ko:K01436		maker-ANCCEYDFT_Contig182-pred_gff_snap-gene-1.10-mRNA-1	5.3e-141	ko:K03522		K04437	5	5
	maker-ANCCEYDFT_Contig32-pred_gff_fgenesh-gene-2.7-mRNA-1	1.1e-138	ko:K16944		maker-ANCCEYDFT_Contig126-augustus-gene-3.31-mRNA-1	5.4e-141	ko:K04593		K01412	2	2
	maker-ANCCEYDFT_Contig1017-pred_gff_snap-gene-0.8-mRNA-1	1.2e-138	ko:K09478		maker-ANCCEYDFT_Contig179-augustus-gene-1.47-mRNA-1	7.4e-141	ko:K07427		K02513	2	2
	maker-ANCCEYDFT_Contig387-augustus-gene-1.50-mRNA-1	1.2e-138	ko:K13280		maker-ANCCEYDFT_Contig519-pred_gff_snap-gene-1.7-mRNA-1	7.5e-141	ko:K15839		K09452	4	5
	maker-ANCCEYDFT_Contig694-pred_gff_fgenesh-gene-0.1-mRNA-1	1.4e-138	ko:K03262		maker-ANCCEYDFT_Contig100-pred_gff_snap-gene-2.30-mRNA-1	8.6e-141	ko:K16449		K15700	11	13
	maker-ANCCEYDFT_Contig33-pred_gff_snap-gene-2.17-mRNA-1	1.9e-138	ko:K00888		maker-ANCCEYDFT_Contig152-pred_gff_snap-gene-3.6-mRNA-1	1e-140	ko:K01634		K12460	3	5
	maker-ANCCEYDFT_Contig460-pred_gff_fgenesh-gene-0.2-mRNA-1	3e-138	ko:K00025		maker-ANCCEYDFT_Contig186-pred_gff_snap-gene-3.27-mRNA-1	1.1e-140	ko:K11269		K14322	2	3
	maker-ANCCEYDFT_Contig1-pred_gff_snap-gene-20.37-mRNA-1	3.7e-138	ko:K14354		maker-ANCCEYDFT_Contig405-pred_gff_snap-gene-1.12-mRNA-1	1.1e-140	ko:K10802		K08956	3	2
	maker-ANCCEYDFT_Contig249-pred_gff_fgenesh-gene-2.1-mRNA-1	3.8e-138	ko:K11129		augustus-ANCCEYDFT_Contig346-processed-gene-1.0-mRNA-1	1.3e-140	ko:K08648		K02331	2	4
	maker-ANCCEYDFT_Contig322-pred_gff_fgenesh-gene-0.1-mRNA-1	3.8e-138	ko:K17769		maker-ANCCEYDFT_Contig20-pred_gff_snap-gene-10.10-mRNA-1	1.4e-140	ko:K13089		K13617	2	2
	maker-ANCCEYDFT_Contig367-pred_gff_snap-gene-1.2-mRNA-1	3.9e-138	ko:K00030		maker-ANCCEYDFT_Contig879-pred_gff_snap-gene-0.14-mRNA-1	1.4e-140	ko:K03341		K10609	1	2
	maker-ANCCEYDFT_Contig137-pred_gff_snap-gene-0.13-mRNA-1	4.8e-138	ko:K08473		maker-ANCCEYDFT_Contig134-pred_gff_fgenesh-gene-2.1-mRNA-1	1.8e-140	ko:K13750		K07996	1	1
	maker-ANCCEYDFT_Contig263-pred_gff_snap-gene-1.15-mRNA-1	4.9e-138	ko:K04727		maker-ANCCEYDFT_Contig41-pred_gff_snap-gene-4.10-mRNA-1	1.8e-140	ko:K00029		K03538	4	3
	maker-ANCCEYDFT_Contig703-pred_gff_fgenesh-gene-0.0-mRNA-1	5.5e-138	ko:K04604		maker-ANCCEYDFT_Contig542-augustus-gene-0.38-mRNA-1	1.8e-140	ko:K12863		K10481	1	2
	maker-ANCCEYDFT_Contig15-pred_gff_snap-gene-4.23-mRNA-1	6.4e-138	ko:K06027		maker-ANCCEYDFT_Contig1-pred_gff_snap-gene-17.15-mRNA-1	2.4e-140	ko:K09215		K01027	1	0
	maker-ANCCEYDFT_Contig396-pred_gff_snap-gene-1.27-mRNA-1	6.9e-138	ko:K14410		maker-ANCCEYDFT_Contig16-pred_gff_fgenesh-gene-4.4-mRNA-1	2.5e-140	ko:K00232		K02684	4	4
	maker-ANCCEYDFT_Contig101-pred_gff_snap-gene-2.15-mRNA-1	8e-138	ko:K14319		maker-ANCCEYDFT_Contig1-pred_gff_snap-gene-14.14-mRNA-1	4.8e-140	ko:K00476		K15426	4	4
	maker-ANCCEYDFT_Contig32-pred_gff_snap-gene-6.19-mRNA-1	9.9e-138	ko:K08648		maker-ANCCEYDFT_Contig374-augustus-gene-2.24-mRNA-1	5.5e-140	ko:K16365		K02893	1	0
	maker-ANCCEYDFT_Contig113-pred_gff_fgenesh-gene-2.1-mRNA-1	1e-137	ko:K14403		maker-ANCCEYDFT_Contig176-pred_gff_snap-gene-3.16-mRNA-1	6.1e-140	ko:K00799		K10589	2	1
	maker-ANCCEYDFT_Contig2129-pred_gff_fgenesh-gene-0.0-mRNA-1	1e-137	ko:K00927		maker-ANCCEYDFT_Contig3515-pred_gff_snap-gene-0.2-mRNA-1	6.1e-140	ko:K04077		K03687	2	1
	maker-ANCCEYDFT_Contig242-augustus-gene-0.23-mRNA-1	1e-137	ko:K15100		maker-ANCCEYDFT_Contig210-pred_gff_snap-gene-0.8-mRNA-1	7.8e-140	ko:K11594		K17199	6	5
	maker-ANCCEYDFT_Contig14-pred_gff_snap-gene-9.10-mRNA-1	1.5e-137	ko:K06087		maker-ANCCEYDFT_Contig382-pred_gff_snap-gene-1.17-mRNA-1	7.8e-140	ko:K05312		K02365	5	3
	maker-ANCCEYDFT_Contig496-pred_gff_fgenesh-gene-0.0-mRNA-1	1.6e-137	ko:K00108		maker-ANCCEYDFT_Contig114-pred_gff_snap-gene-2.19-mRNA-1	9.9e-140	ko:K06639		K14399	4	3
	maker-ANCCEYDFT_Contig761-augustus-gene-0.20-mRNA-1	1.6e-137	ko:K05637		maker-ANCCEYDFT_Contig2027-pred_gff_fgenesh-gene-0.0-mRNA-1	9.9e-140	ko:K00889		K11323	2	0
	maker-ANCCEYDFT_Contig16-augustus-gene-10.61-mRNA-1	2.7e-137	ko:K12311		maker-ANCCEYDFT_Contig505-pred_gff_fgenesh-gene-0.6-mRNA-1	9.9e-140	ko:K05313		K14312	2	2
	maker-ANCCEYDFT_Contig360-pred_gff_snap-gene-1.16-mRNA-1	2.7e-137	ko:K05195		maker-ANCCEYDFT_Contig417-pred_gff_snap-gene-0.6-mRNA-1	1.3e-139	ko:K01793		K00873	3	4
	maker-ANCCEYDFT_Contig841-pred_gff_snap-gene-0.8-mRNA-1	2.8e-137	ko:K00665		maker-ANCCEYDFT_Contig871-pred_gff_fgenesh-gene-0.2-mRNA-1	1.3e-139	ko:K04886		K02979	4	4
	maker-ANCCEYDFT_Contig515-pred_gff_snap-gene-0.23-mRNA-1	3.5e-137	ko:K01887		maker-ANCCEYDFT_Contig252-pred_gff_fgenesh-gene-2.10-mRNA-1	1.6e-139	ko:K00744		K01907	4	3
	maker-ANCCEYDFT_Contig596-pred_gff_fgenesh-gene-0.3-mRNA-1	3.5e-137	ko:K06675		maker-ANCCEYDFT_Contig114-pred_gff_snap-gene-1.34-mRNA-1	2.6e-139	ko:K02147		K12880	2	0
	maker-ANCCEYDFT_Contig185-augustus-gene-0.11-mRNA-1	4.4e-137	ko:K00252		maker-ANCCEYDFT_Contig32-pred_gff_snap-gene-8.9-mRNA-1	2.6e-139	ko:K10899		K17508	5	4
	maker-ANCCEYDFT_Contig3001-pred_gff_fgenesh-gene-0.0-mRNA-1	4.4e-137	ko:K07052		maker-ANCCEYDFT_Contig27-augustus-gene-8.7-mRNA-1	3e-139	ko:K00128		K07604	1	1
	maker-ANCCEYDFT_Contig1593-pred_gff_snap-gene-0.6-mRNA-1	4.6e-137	ko:K00031		maker-ANCCEYDFT_Contig1038-pred_gff_fgenesh-gene-0.2-mRNA-1	3.4e-139	ko:K00031		K14034	2	1
	maker-ANCCEYDFT_Contig267-augustus-gene-2.30-mRNA-1	5.6e-137	ko:K00500		maker-ANCCEYDFT_Contig153-pred_gff_snap-gene-0.0-mRNA-1	3.4e-139	ko:K17680		K17935	3	2
	maker-ANCCEYDFT_Contig15-pred_gff_fgenesh-gene-2.0-mRNA-1	7.2e-137	ko:K13201		maker-ANCCEYDFT_Contig399-pred_gff_snap-gene-1.31-mRNA-1	3.4e-139	ko:K11826		K09300	4	2
	maker-ANCCEYDFT_Contig281-pred_gff_snap-gene-2.7-mRNA-1	7.2e-137	ko:K11341		augustus-ANCCEYDFT_Contig61-processed-gene-5.0-mRNA-1	4.3e-139	ko:K00816		K15544	4	4
	maker-ANCCEYDFT_Contig57-pred_gff_snap-gene-3.11-mRNA-1	8e-137	ko:K16506		maker-ANCCEYDFT_Contig181-pred_gff_snap-gene-2.5-mRNA-1	4.7e-139	ko:K01120		K12486	3	3
	maker-ANCCEYDFT_Contig2503-pred_gff_snap-gene-0.0-mRNA-1	9.2e-137	ko:K03147		maker-ANCCEYDFT_Contig550-augustus-gene-0.43-mRNA-1	5.5e-139	ko:K02148		K00729	2	1
	maker-ANCCEYDFT_Contig301-pred_gff_snap-gene-0.11-mRNA-1	9.2e-137	ko:K17952		maker-ANCCEYDFT_Contig888-augustus-gene-0.33-mRNA-1	5.5e-139	ko:K03231		K12456	2	2
	maker-ANCCEYDFT_Contig427-pred_gff_snap-gene-1.33-mRNA-1	9.2e-137	ko:K01915		maker-ANCCEYDFT_Contig1235-pred_gff_fgenesh-gene-0.0-mRNA-1	7e-139	ko:K14293		K07575	2	1
	maker-ANCCEYDFT_Contig875-pred_gff_snap-gene-0.8-mRNA-1	9.2e-137	ko:K01425		maker-ANCCEYDFT_Contig146-pred_gff_fgenesh-gene-1.7-mRNA-1	7.9e-139	ko:K06942		K02366	4	4
	maker-ANCCEYDFT_Contig38-pred_gff_snap-gene-6.9-mRNA-1	1.2e-136	ko:K01783		maker-ANCCEYDFT_Contig1325-pred_gff_snap-gene-0.3-mRNA-1	8.9e-139	ko:K04532		K14429	1	1
	maker-ANCCEYDFT_Contig74-pred_gff_snap-gene-0.18-mRNA-1	1.2e-136	ko:K08729		maker-ANCCEYDFT_Contig3-pred_gff_snap-gene-9.20-mRNA-1	8.9e-139	ko:K08489		K08253	5	8
	maker-ANCCEYDFT_Contig322-pred_gff_snap-gene-1.9-mRNA-1	1.3e-136	ko:K02727		maker-ANCCEYDFT_Contig33-augustus-gene-6.42-mRNA-1	8.9e-139	ko:K03456		K11515	1	1
	maker-ANCCEYDFT_Contig2764-pred_gff_fgenesh-gene-0.0-mRNA-1	1.5e-136	ko:K00252		maker-ANCCEYDFT_Contig655-augustus-gene-0.28-mRNA-1	8.9e-139	ko:K17496		K07207	1	2
	maker-ANCCEYDFT_Contig46-pred_gff_fgenesh-gene-1.16-mRNA-1	1.5e-136	ko:K12348		maker-ANCCEYDFT_Contig2-pred_gff_fgenesh-gene-12.3-mRNA-1	1.1e-138	ko:K01436		K09496	5	5
	maker-ANCCEYDFT_Contig36-pred_gff_fgenesh-gene-4.1-mRNA-1	1.9e-136	ko:K17339		maker-ANCCEYDFT_Contig278-augustus-gene-2.24-mRNA-1	1.1e-138	ko:K09050		K14793	2	1
	maker-ANCCEYDFT_Contig765-pred_gff_fgenesh-gene-0.0-mRNA-1	2e-136	ko:K12389		maker-ANCCEYDFT_Contig76-pred_gff_fgenesh-gene-5.7-mRNA-1	1.1e-138	ko:K12741		K02735	1	1
	maker-ANCCEYDFT_Contig277-pred_gff_snap-gene-2.33-mRNA-1	2.4e-136	ko:K12309		maker-ANCCEYDFT_Contig1017-pred_gff_snap-gene-0.8-mRNA-1	1.2e-138	ko:K09478		K12736	3	2
	maker-ANCCEYDFT_Contig491-augustus-gene-0.26-mRNA-1	2.4e-136	ko:K15698		maker-ANCCEYDFT_Contig694-pred_gff_fgenesh-gene-0.1-mRNA-1	1.4e-138	ko:K03262		K12303	5	6
	maker-ANCCEYDFT_Contig364-pred_gff_snap-gene-1.44-mRNA-1	3.1e-136	ko:K00710		maker-ANCCEYDFT_Contig355-pred_gff_fgenesh-gene-1.4-mRNA-1	1.6e-138	ko:K08473		K17290	1	1
	maker-ANCCEYDFT_Contig58-pred_gff_snap-gene-1.6-mRNA-1	3.1e-136	ko:K09518		maker-ANCCEYDFT_Contig406-pred_gff_snap-gene-0.19-mRNA-1	1.8e-138	ko:K14544		K13205	2	4
	maker-ANCCEYDFT_Contig65-pred_gff_snap-gene-6.29-mRNA-1	3.3e-136	ko:K12856		maker-ANCCEYDFT_Contig543-pred_gff_snap-gene-0.23-mRNA-1	2.4e-138	ko:K01867		K00693	3	4
	maker-ANCCEYDFT_Contig1008-pred_gff_snap-gene-0.9-mRNA-1	4e-136	ko:K09699		maker-ANCCEYDFT_Contig1-pred_gff_snap-gene-20.37-mRNA-1	3.7e-138	ko:K14354		K15162	4	4
	maker-ANCCEYDFT_Contig340-pred_gff_fgenesh-gene-0.2-mRNA-1	4e-136	ko:K14399		maker-ANCCEYDFT_Contig322-pred_gff_fgenesh-gene-0.1-mRNA-1	3.8e-138	ko:K17769		K15729	1	1
	maker-ANCCEYDFT_Contig451-pred_gff_fgenesh-gene-0.2-mRNA-1	4e-136	ko:K01953		maker-ANCCEYDFT_Contig34-pred_gff_snap-gene-9.14-mRNA-1	4e-138	ko:K06240		K11279	3	3
	maker-ANCCEYDFT_Contig620-pred_gff_fgenesh-gene-0.7-mRNA-1	4e-136	ko:K16914		maker-ANCCEYDFT_Contig104-pred_gff_fgenesh-gene-3.1-mRNA-1	4.1e-138	ko:K14766		K05702	3	6
	maker-ANCCEYDFT_Contig2351-pred_gff_fgenesh-gene-0.1-mRNA-1	5e-136	ko:K00128		maker-ANCCEYDFT_Contig40-augustus-gene-8.34-mRNA-1	4.1e-138	ko:K05125		K11314	4	5
	maker-ANCCEYDFT_Contig240-pred_gff_snap-gene-0.15-mRNA-1	5.6e-136	ko:K15109		maker-ANCCEYDFT_Contig195-pred_gff_snap-gene-2.17-mRNA-1	4.6e-138	ko:K08473		K10416	3	5
	maker-ANCCEYDFT_Contig96-pred_gff_fgenesh-gene-0.4-mRNA-1	6.3e-136	ko:K17413		maker-ANCCEYDFT_Contig137-pred_gff_snap-gene-0.13-mRNA-1	4.8e-138	ko:K08473		K08825	13	19
	maker-ANCCEYDFT_Contig156-pred_gff_snap-gene-3.14-mRNA-1	6.5e-136	ko:K05312		maker-ANCCEYDFT_Contig195-pred_gff_snap-gene-3.12-mRNA-1	4.9e-138	ko:K00717		K13350	4	5
	maker-ANCCEYDFT_Contig270-pred_gff_snap-gene-1.8-mRNA-1	6.7e-136	ko:K03232		maker-ANCCEYDFT_Contig263-pred_gff_snap-gene-1.4-mRNA-1	4.9e-138	ko:K04727		K04237	3	4
	maker-ANCCEYDFT_Contig132-pred_gff_snap-gene-2.3-mRNA-1	7.2e-136	ko:K00683		maker-ANCCEYDFT_Contig6-pred_gff_snap-gene-1.13-mRNA-1	4.9e-138	ko:K08870		K09207	3	2
	maker-ANCCEYDFT_Contig18-augustus-gene-7.21-mRNA-1	7.4e-136	ko:K08473		maker-ANCCEYDFT_Contig703-pred_gff_fgenesh-gene-0.0-mRNA-1	5.5e-138	ko:K04604		K10695	2	2
	maker-ANCCEYDFT_Contig107-pred_gff_snap-gene-5.14-mRNA-1	8.2e-136	ko:K04630		maker-ANCCEYDFT_Contig15-pred_gff_snap-gene-4.23-mRNA-1	6.4e-138	ko:K06027		K03504	2	4
	maker-ANCCEYDFT_Contig410-pred_gff_snap-gene-0.5-mRNA-1	8.2e-136	ko:K17043		maker-ANCCEYDFT_Contig396-pred_gff_snap-gene-1.27-mRNA-1	6.9e-138	ko:K14410		K04460	1	0
	maker-ANCCEYDFT_Contig826-pred_gff_snap-gene-0.16-mRNA-1	8.2e-136	ko:K05011		maker-ANCCEYDFT_Contig788-augustus-gene-0.26-mRNA-1	7.4e-138	ko:K06631		K07427	14	16
	maker-ANCCEYDFT_Contig189-pred_gff_snap-gene-3.33-mRNA-1	1.2e-135	ko:K17081		maker-ANCCEYDFT_Contig32-pred_gff_snap-gene-6.19-mRNA-1	9.9e-138	ko:K08648		K08658	2	3
	maker-ANCCEYDFT_Contig1-pred_gff_snap-gene-15.10-mRNA-1	1.3e-135	ko:K09855		maker-ANCCEYDFT_Contig2129-pred_gff_fgenesh-gene-0.0-mRNA-1	1e-137	ko:K00927		K01204	3	4
	maker-ANCCEYDFT_Contig138-pred_gff_snap-gene-4.18-mRNA-1	1.3e-135	ko:K07095		maker-ANCCEYDFT_Contig242-augustus-gene-0.25-mRNA-1	1e-137	ko:K15100		K05016	4	3
	maker-ANCCEYDFT_Contig69-pred_gff_fgenesh-gene-5.2-mRNA-1	1.7e-135	ko:K08150		maker-ANCCEYDFT_Contig14-pred_gff_snap-gene-9.10-mRNA-1	1.5e-137	ko:K06087		K14651	4	4
	maker-ANCCEYDFT_Contig456-pred_gff_snap-gene-1.26-mRNA-1	2e-135	ko:K08473		maker-ANCCEYDFT_Contig465-augustus-gene-0.44-mRNA-1	1.6e-137	ko:K08473		K02621	1	1
	maker-ANCCEYDFT_Contig105-pred_gff_snap-gene-3.18-mRNA-1	2.2e-135	ko:K05397		maker-ANCCEYDFT_Contig496-pred_gff_fgenesh-gene-0.0-mRNA-1	1.6e-137	ko:K00108		K03169	1	1
	maker-ANCCEYDFT_Contig259-pred_gff_snap-gene-0.18-mRNA-1	2.5e-135	ko:K00485		maker-ANCCEYDFT_Contig761-augustus-gene-0.20-mRNA-1	1.6e-137	ko:K05637		K02335	1	1
	maker-ANCCEYDFT_Contig1920-pred_gff_snap-gene-0.0-mRNA-1	2.6e-135	ko:K12827		maker-ANCCEYDFT_Contig1375-pred_gff_snap-gene-0.1-mRNA-1	1.7e-137	ko:K08704		K00408	4	5
	maker-ANCCEYDFT_Contig1-pred_gff_fgenesh-gene-3.3-mRNA-1	2.8e-135	ko:K12405		maker-ANCCEYDFT_Contig683-pred_gff_snap-gene-0.5-mRNA-1	1.7e-137	ko:K02884		K14831	2	2
	maker-ANCCEYDFT_Contig1914-pred_gff_snap-gene-0.1-mRNA-1	2.8e-135	ko:K02147		maker-ANCCEYDFT_Contig536-pred_gff_snap-gene-0.11-mRNA-1	1.9e-137	ko:K11860		K15053	2	3
	maker-ANCCEYDFT_Contig3558-pred_gff_fgenesh-gene-0.0-mRNA-1	2.8e-135	ko:K02470		maker-ANCCEYDFT_Contig690-pred_gff_snap-gene-0.12-mRNA-1	2.1e-137	ko:K08857		K12350	10	9
	maker-ANCCEYDFT_Contig8-pred_gff_snap-gene-2.13-mRNA-1	3.3e-135	ko:K01456		maker-ANCCEYDFT_Contig761-augustus-gene-0.25-mRNA-1	2.5e-137	ko:K03250		K12399	1	3
	maker-ANCCEYDFT_Contig12-pred_gff_snap-gene-3.15-mRNA-1	3.6e-135	ko:K16172		maker-ANCCEYDFT_Contig360-pred_gff_snap-gene-1.16-mRNA-1	2.7e-137	ko:K05195		K06693	3	3
	maker-ANCCEYDFT_Contig157-augustus-gene-2.29-mRNA-1	4.1e-135	ko:K11986		maker-ANCCEYDFT_Contig841-pred_gff_snap-gene-0.8-mRNA-1	2.8e-137	ko:K00665		K17675	2	1
	maker-ANCCEYDFT_Contig19-pred_gff_snap-gene-10.22-mRNA-1	4.3e-135	ko:K08743		maker-ANCCEYDFT_Contig515-pred_gff_snap-gene-0.23-mRNA-1	3.5e-137	ko:K01887		K06568	3	4
	maker-ANCCEYDFT_Contig212-pred_gff_snap-gene-3.15-mRNA-1	4.5e-135	ko:K17406		maker-ANCCEYDFT_Contig3001-pred_gff_fgenesh-gene-0.0-mRNA-1	4.4e-137	ko:K07052		K08059	6	7
	maker-ANCCEYDFT_Contig237-augustus-gene-1.26-mRNA-1	4.5e-135	ko:K00820		maker-ANCCEYDFT_Contig1593-pred_gff_snap-gene-0.6-mRNA-1	4.6e-137	ko:K00031		K07883	2	2
	maker-ANCCEYDFT_Contig56-pred_gff_fgenesh-gene-4.1-mRNA-1	4.5e-135	ko:K00030		maker-ANCCEYDFT_Contig18-augustus-gene-6.22-mRNA-1	4.6e-137	ko:K17589		K11536	1	1
	maker-ANCCEYDFT_Contig993-pred_gff_snap-gene-0.13-mRNA-1	4.5e-135	ko:K04714		maker-ANCCEYDFT_Contig20-pred_gff_fgenesh-gene-5.2-mRNA-1	5e-137	ko:K08818		K08678	1	2
	maker-ANCCEYDFT_Contig49-pred_gff_snap-gene-3.9-mRNA-1	5.9e-135	ko:K00008		maker-ANCCEYDFT_Contig267-augustus-gene-2.30-mRNA-1	5.6e-137	ko:K00500		K12231	5	4
	maker-ANCCEYDFT_Contig18-augustus-gene-8.24-mRNA-1	7.2e-135	ko:K15156		maker-ANCCEYDFT_Contig281-pred_gff_snap-gene-2.7-mRNA-1	7.2e-137	ko:K11341		K12733	2	2
	maker-ANCCEYDFT_Contig282-pred_gff_snap-gene-2.16-mRNA-1	7.4e-135	ko:K00949		maker-ANCCEYDFT_Contig57-pred_gff_snap-gene-3.11-mRNA-1	8e-137	ko:K16506		K12826	4	4
	maker-ANCCEYDFT_Contig93-pred_gff_snap-gene-1.10-mRNA-1	7.4e-135	ko:K08076		maker-ANCCEYDFT_Contig156-augustus-gene-0.36-mRNA-1	9.2e-137	ko:K12847		K16507	5	5
	maker-ANCCEYDFT_Contig15-pred_gff_snap-gene-3.16-mRNA-1	1e-134	ko:K08473		maker-ANCCEYDFT_Contig2503-pred_gff_snap-gene-0.0-mRNA-1	9.2e-137	ko:K03147		K17197	3	3
	maker-ANCCEYDFT_Contig21-pred_gff_fgenesh-gene-2.1-mRNA-1	1e-134	ko:K15292		maker-ANCCEYDFT_Contig301-pred_gff_snap-gene-0.11-mRNA-1	9.2e-137	ko:K17952		K01187	1	1
	maker-ANCCEYDFT_Contig45-pred_gff_fgenesh-gene-0.4-mRNA-1	1e-134	ko:K13162		maker-ANCCEYDFT_Contig427-pred_gff_snap-gene-1.33-mRNA-1	9.2e-137	ko:K01915		K10325	1	1
	maker-ANCCEYDFT_Contig2351-pred_gff_fgenesh-gene-0.0-mRNA-1	1.2e-134	ko:K01277		maker-ANCCEYDFT_Contig61-pred_gff_snap-gene-5.15-mRNA-1	9.2e-137	ko:K06129		K03254	9	10
	maker-ANCCEYDFT_Contig398-pred_gff_snap-gene-1.19-mRNA-1	1.2e-134	ko:K08648		maker-ANCCEYDFT_Contig38-pred_gff_snap-gene-6.9-mRNA-1	1.2e-136	ko:K01783		K16832	1	1
	maker-ANCCEYDFT_Contig51-pred_gff_snap-gene-7.12-mRNA-1	1.2e-134	ko:K03876		maker-ANCCEYDFT_Contig74-pred_gff_snap-gene-0.18-mRNA-1	1.2e-136	ko:K08729		K03260	4	6
	maker-ANCCEYDFT_Contig9-augustus-gene-9.20-mRNA-1	1.2e-134	ko:K01057		maker-ANCCEYDFT_Contig2764-pred_gff_fgenesh-gene-0.0-mRNA-1	1.5e-136	ko:K00252		K00167	2	2
	maker-ANCCEYDFT_Contig499-pred_gff_snap-gene-0.22-mRNA-1	1.5e-134	ko:K17095		maker-ANCCEYDFT_Contig46-pred_gff_fgenesh-gene-1.16-mRNA-1	1.5e-136	ko:K12348		K02156	2	3
	maker-ANCCEYDFT_Contig464-pred_gff_snap-gene-1.17-mRNA-1	1.7e-134	ko:K09699		maker-ANCCEYDFT_Contig36-pred_gff_fgenesh-gene-4.1-mRNA-1	1.9e-136	ko:K17339		K06842	2	3
	maker-ANCCEYDFT_Contig104-pred_gff_fgenesh-gene-2.6-mRNA-1	1.9e-134	ko:K12821		maker-ANCCEYDFT_Contig765-pred_gff_fgenesh-gene-0.0-mRNA-1	2e-136	ko:K12389		K02602	1	1
	maker-ANCCEYDFT_Contig271-pred_gff_snap-gene-0.8-mRNA-1	1.9e-134	ko:K12261		maker-ANCCEYDFT_Contig491-augustus-gene-0.26-mRNA-1	2.4e-136	ko:K15698		K09280	1	1
	maker-ANCCEYDFT_Contig1013-pred_gff_snap-gene-0.13-mRNA-1	2.5e-134	ko:K08342		maker-ANCCEYDFT_Contig78-augustus-gene-5.28-mRNA-1	2.4e-136	ko:K08220		K07374	16	21
	maker-ANCCEYDFT_Contig49-pred_gff_snap-gene-4.2-mRNA-1	2.5e-134	ko:K05397		maker-ANCCEYDFT_Contig126-pred_gff_fgenesh-gene-4.1-mRNA-1	3.1e-136	ko:K02257		K16311	2	2
	maker-ANCCEYDFT_Contig467-pred_gff_snap-gene-1.12-mRNA-1	3.1e-134	ko:K00505		maker-ANCCEYDFT_Contig364-pred_gff_snap-gene-1.44-mRNA-1	3.1e-136	ko:K00710		K12389	8	7
	maker-ANCCEYDFT_Contig1029-pred_gff_snap-gene-0.11-mRNA-1	3.2e-134	ko:K08794		maker-ANCCEYDFT_Contig58-pred_gff_snap-gene-1.6-mRNA-1	3.1e-136	ko:K09518		K01763	2	2
	maker-ANCCEYDFT_Contig877-pred_gff_snap-gene-0.4-mRNA-1	3.2e-134	ko:K12364		maker-ANCCEYDFT_Contig65-pred_gff_snap-gene-6.29-mRNA-1	3.3e-136	ko:K12856		K12590	2	3
	maker-ANCCEYDFT_Contig31-pred_gff_fgenesh-gene-4.7-mRNA-1	4.1e-134	ko:K14566		maker-ANCCEYDFT_Contig251-augustus-gene-2.47-mRNA-1	4e-136	ko:K06106		K06689	1	3
	maker-ANCCEYDFT_Contig827-pred_gff_snap-gene-0.10-mRNA-1	4.6e-134	ko:K05195		maker-ANCCEYDFT_Contig620-pred_gff_fgenesh-gene-0.7-mRNA-1	4e-136	ko:K16914		K07889	1	1
	maker-ANCCEYDFT_Contig555-pred_gff_snap-gene-0.9-mRNA-1	4.9e-134	ko:K02268		maker-ANCCEYDFT_Contig2351-pred_gff_fgenesh-gene-0.1-mRNA-1	5e-136	ko:K00128		K01322	3	9
	maker-ANCCEYDFT_Contig233-pred_gff_snap-gene-1.5-mRNA-1	5e-134	ko:K03952		maker-ANCCEYDFT_Contig212-pred_gff_fgenesh-gene-0.5-mRNA-1	5.4e-136	ko:K02873		K15175	2	1
	augustus-ANCCEYDFT_Contig32-processed-gene-9.1-mRNA-1	5.2e-134	ko:K02998		maker-ANCCEYDFT_Contig96-pred_gff_fgenesh-gene-0.4-mRNA-1	6.3e-136	ko:K17413		K12845	6	6
	maker-ANCCEYDFT_Contig643-pred_gff_snap-gene-0.6-mRNA-1	5.2e-134	ko:K14168		maker-ANCCEYDFT_Contig145-pred_gff_fgenesh-gene-1.0-mRNA-1	6.5e-136	ko:K14964		K03434	1	1
	maker-ANCCEYDFT_Contig118-pred_gff_snap-gene-5.10-mRNA-1	5.4e-134	ko:K04413		maker-ANCCEYDFT_Contig156-pred_gff_snap-gene-3.14-mRNA-1	6.5e-136	ko:K05312		K13102	1	2
	maker-ANCCEYDFT_Contig367-pred_gff_fgenesh-gene-0.0-mRNA-1	6.3e-134	ko:K00207		maker-ANCCEYDFT_Contig346-augustus-gene-1.26-mRNA-1	6.6e-136	ko:K14964		K03139	2	1
	maker-ANCCEYDFT_Contig95-pred_gff_snap-gene-1.8-mRNA-1	6.6e-134	ko:K05330		maker-ANCCEYDFT_Contig270-pred_gff_snap-gene-1.8-mRNA-1	6.7e-136	ko:K03232		K10950	2	1
	maker-ANCCEYDFT_Contig241-pred_gff_snap-gene-1.9-mRNA-1	6.7e-134	ko:K05038		maker-ANCCEYDFT_Contig77-pred_gff_fgenesh-gene-4.1-mRNA-1	6.7e-136	ko:K07232		K10141	2	3
	maker-ANCCEYDFT_Contig2715-pred_gff_fgenesh-gene-0.0-mRNA-1	6.7e-134	ko:K06888		maker-ANCCEYDFT_Contig132-pred_gff_snap-gene-2.3-mRNA-1	7.2e-136	ko:K00683		K05728	2	2
	maker-ANCCEYDFT_Contig183-pred_gff_snap-gene-0.4-mRNA-1	6.8e-134	ko:K05392		maker-ANCCEYDFT_Contig18-augustus-gene-7.21-mRNA-1	7.4e-136	ko:K08473		K10312	1	0
	maker-ANCCEYDFT_Contig74-pred_gff_snap-gene-6.34-mRNA-1	7.7e-134	ko:K12566		maker-ANCCEYDFT_Contig107-pred_gff_snap-gene-5.14-mRNA-1	8.2e-136	ko:K04630		K14649	3	4
	maker-ANCCEYDFT_Contig2-pred_gff_fgenesh-gene-15.3-mRNA-1	8.5e-134	ko:K04648		maker-ANCCEYDFT_Contig826-pred_gff_snap-gene-0.16-mRNA-1	8.2e-136	ko:K05011		K03137	4	9
	maker-ANCCEYDFT_Contig3-pred_gff_snap-gene-8.1-mRNA-1	1.1e-133	ko:K08818		maker-ANCCEYDFT_Contig488-pred_gff_snap-gene-0.24-mRNA-1	1.1e-135	ko:K06095		K14410	9	15
	maker-ANCCEYDFT_Contig511-pred_gff_snap-gene-1.2-mRNA-1	1.1e-133	ko:K14535		maker-ANCCEYDFT_Contig189-pred_gff_snap-gene-3.33-mRNA-1	1.2e-135	ko:K17081		K13963	11	10
	maker-ANCCEYDFT_Contig99-pred_gff_snap-gene-2.24-mRNA-1	1.3e-133	ko:K12192		maker-ANCCEYDFT_Contig1-pred_gff_snap-gene-15.10-mRNA-1	1.3e-135	ko:K09855		K02959	4	4
	maker-ANCCEYDFT_Contig330-pred_gff_fgenesh-gene-1.6-mRNA-1	1.4e-133	ko:K00850		maker-ANCCEYDFT_Contig138-pred_gff_snap-gene-4.18-mRNA-1	1.3e-135	ko:K07095		K13448	2	1
	maker-ANCCEYDFT_Contig58-pred_gff_snap-gene-5.17-mRNA-1	1.4e-133	ko:K11308		maker-ANCCEYDFT_Contig69-pred_gff_fgenesh-gene-5.2-mRNA-1	1.7e-135	ko:K08150		K04526	2	2
	maker-ANCCEYDFT_Contig419-pred_gff_snap-gene-0.12-mRNA-1	1.8e-133	ko:K01900		maker-ANCCEYDFT_Contig456-pred_gff_snap-gene-1.26-mRNA-1	2e-135	ko:K08473		K00252	2	2
	maker-ANCCEYDFT_Contig425-pred_gff_snap-gene-1.16-mRNA-1	1.8e-133	ko:K03857		maker-ANCCEYDFT_Contig105-pred_gff_snap-gene-3.18-mRNA-1	2.2e-135	ko:K05397		K09510	3	3
	maker-ANCCEYDFT_Contig62-pred_gff_snap-gene-3.10-mRNA-1	2.1e-133	ko:K08740		maker-ANCCEYDFT_Contig259-pred_gff_snap-gene-0.18-mRNA-1	2.5e-135	ko:K00485		K03127	2	2
	maker-ANCCEYDFT_Contig20-pred_gff_fgenesh-gene-10.6-mRNA-1	2.3e-133	ko:K09553		maker-ANCCEYDFT_Contig1920-pred_gff_snap-gene-0.0-mRNA-1	2.6e-135	ko:K12827		K14947	8	6
	maker-ANCCEYDFT_Contig29-pred_gff_snap-gene-3.12-mRNA-1	2.3e-133	ko:K05692		maker-ANCCEYDFT_Contig1-pred_gff_fgenesh-gene-3.3-mRNA-1	2.8e-135	ko:K12405		K09172	7	7
	maker-ANCCEYDFT_Contig639-pred_gff_snap-gene-0.29-mRNA-1	2.3e-133	ko:K05312		maker-ANCCEYDFT_Contig3558-pred_gff_fgenesh-gene-0.0-mRNA-1	2.8e-135	ko:K02470		K13988	2	2
	maker-ANCCEYDFT_Contig2385-pred_gff_fgenesh-gene-0.1-mRNA-1	2.9e-133	ko:K15633		maker-ANCCEYDFT_Contig8-pred_gff_snap-gene-2.13-mRNA-1	3.3e-135	ko:K01456		K03951	3	3
	maker-ANCCEYDFT_Contig155-pred_gff_fgenesh-gene-4.8-mRNA-1	4.7e-133	ko:K01889		maker-ANCCEYDFT_Contig12-pred_gff_snap-gene-3.15-mRNA-1	3.6e-135	ko:K16172		K08863	4	5
	maker-ANCCEYDFT_Contig407-pred_gff_snap-gene-0.14-mRNA-1	4.7e-133	ko:K00863		maker-ANCCEYDFT_Contig157-augustus-gene-2.29-mRNA-1	4.1e-135	ko:K11986		K10873	1	0
	maker-ANCCEYDFT_Contig2384-pred_gff_snap-gene-0.1-mRNA-1	4.8e-133	ko:K03841		maker-ANCCEYDFT_Contig19-pred_gff_snap-gene-10.22-mRNA-1	4.3e-135	ko:K08743		K01432	1	2
	maker-ANCCEYDFT_Contig223-pred_gff_fgenesh-gene-3.4-mRNA-1	4.9e-133	ko:K00555		maker-ANCCEYDFT_Contig237-augustus-gene-1.26-mRNA-1	4.5e-135	ko:K00820		K08045	1	2
	maker-ANCCEYDFT_Contig492-pred_gff_snap-gene-0.13-mRNA-1	5.8e-133	ko:K11462		maker-ANCCEYDFT_Contig56-pred_gff_fgenesh-gene-4.1-mRNA-1	4.5e-135	ko:K00030		K17404	3	2
	maker-ANCCEYDFT_Contig460-pred_gff_snap-gene-1.10-mRNA-1	7.3e-133	ko:K08838		maker-ANCCEYDFT_Contig993-pred_gff_snap-gene-0.13-mRNA-1	4.5e-135	ko:K04714		K04353	4	4
	maker-ANCCEYDFT_Contig485-pred_gff_snap-gene-1.19-mRNA-1	9.2e-133	ko:K12309		maker-ANCCEYDFT_Contig212-pred_gff_snap-gene-3.30-mRNA-1	5.8e-135	ko:K17406		K13878	1	1
	maker-ANCCEYDFT_Contig178-pred_gff_snap-gene-0.13-mRNA-1	9.8e-133	ko:K01201		maker-ANCCEYDFT_Contig49-pred_gff_snap-gene-3.9-mRNA-1	5.9e-135	ko:K00008		K00627	7	7
	maker-ANCCEYDFT_Contig627-pred_gff_snap-gene-0.8-mRNA-1	9.8e-133	ko:K05768		maker-ANCCEYDFT_Contig18-augustus-gene-8.24-mRNA-1	7.2e-135	ko:K15156		K17783	2	4
	maker-ANCCEYDFT_Contig2731-pred_gff_fgenesh-gene-0.0-mRNA-1	1.4e-132	ko:K01889		maker-ANCCEYDFT_Contig93-pred_gff_snap-gene-1.10-mRNA-1	7.4e-135	ko:K08076		K11166	1	1
	maker-ANCCEYDFT_Contig492-pred_gff_fgenesh-gene-0.2-mRNA-1	1.5e-132	ko:K11090		maker-ANCCEYDFT_Contig47-pred_gff_fgenesh-gene-7.6-mRNA-1	9.5e-135	ko:K16602		K05019	5	6
	maker-ANCCEYDFT_Contig28-pred_gff_fgenesh-gene-0.5-mRNA-1	1.6e-132	ko:K12350		maker-ANCCEYDFT_Contig45-pred_gff_fgenesh-gene-0.4-mRNA-1	1e-134	ko:K13162		K06633	6	8
	maker-ANCCEYDFT_Contig643-augustus-gene-0.28-mRNA-1	1.6e-132	ko:K05312		maker-ANCCEYDFT_Contig2351-pred_gff_fgenesh-gene-0.0-mRNA-1	1.2e-134	ko:K01277		K02087	2	3
	maker-ANCCEYDFT_Contig410-pred_gff_snap-gene-1.27-mRNA-1	1.8e-132	ko:K07759		maker-ANCCEYDFT_Contig398-pred_gff_snap-gene-1.19-mRNA-1	1.2e-134	ko:K08648		K16483	1	1
	maker-ANCCEYDFT_Contig245-pred_gff_snap-gene-0.17-mRNA-1	2.2e-132	ko:K01230		maker-ANCCEYDFT_Contig9-augustus-gene-9.20-mRNA-1	1.2e-134	ko:K01057		K13706	1	1
	maker-ANCCEYDFT_Contig1208-pred_gff_snap-gene-0.2-mRNA-1	2.6e-132	ko:K05011		maker-ANCCEYDFT_Contig122-pred_gff_fgenesh-gene-4.7-mRNA-1	1.4e-134	ko:K03083		K10878	2	2
	maker-ANCCEYDFT_Contig176-pred_gff_snap-gene-3.23-mRNA-1	2.6e-132	ko:K11515		maker-ANCCEYDFT_Contig499-pred_gff_snap-gene-0.22-mRNA-1	1.5e-134	ko:K17095		K17732	1	1
	maker-ANCCEYDFT_Contig329-augustus-gene-1.40-mRNA-1	2.6e-132	ko:K12566		maker-ANCCEYDFT_Contig464-pred_gff_snap-gene-1.17-mRNA-1	1.7e-134	ko:K09699		K13159	5	8
	maker-ANCCEYDFT_Contig159-pred_gff_snap-gene-2.18-mRNA-1	3.2e-132	ko:K13146		maker-ANCCEYDFT_Contig104-pred_gff_fgenesh-gene-2.6-mRNA-1	1.9e-134	ko:K12821		K06180	1	1
	maker-ANCCEYDFT_Contig465-pred_gff_fgenesh-gene-0.5-mRNA-1	3.3e-132	ko:K05326		maker-ANCCEYDFT_Contig271-pred_gff_snap-gene-0.8-mRNA-1	1.9e-134	ko:K12261		K01192	1	2
	maker-ANCCEYDFT_Contig42-pred_gff_fgenesh-gene-0.0-mRNA-1	3.4e-132	ko:K14072		maker-ANCCEYDFT_Contig126-pred_gff_snap-gene-3.19-mRNA-1	2.2e-134	ko:K13289		K01761	2	2
	maker-ANCCEYDFT_Contig130-pred_gff_fgenesh-gene-5.2-mRNA-1	3.5e-132	ko:K00997		maker-ANCCEYDFT_Contig1013-pred_gff_snap-gene-0.13-mRNA-1	2.5e-134	ko:K08342		K01971	2	2
	maker-ANCCEYDFT_Contig207-pred_gff_snap-gene-1.3-mRNA-1	3.9e-132	ko:K12305		maker-ANCCEYDFT_Contig49-pred_gff_snap-gene-4.2-mRNA-1	2.5e-134	ko:K05397		K03797	4	4
	maker-ANCCEYDFT_Contig146-pred_gff_snap-gene-1.16-mRNA-1	4.2e-132	ko:K09935		maker-ANCCEYDFT_Contig467-pred_gff_snap-gene-1.12-mRNA-1	3.1e-134	ko:K00505		K10766	4	4
	maker-ANCCEYDFT_Contig25-pred_gff_snap-gene-1.25-mRNA-1	5.4e-132	ko:K03039		maker-ANCCEYDFT_Contig1029-pred_gff_snap-gene-0.11-mRNA-1	3.2e-134	ko:K08794		K03030	18	20
	maker-ANCCEYDFT_Contig45-pred_gff_snap-gene-7.25-mRNA-1	5.4e-132	ko:K01769		maker-ANCCEYDFT_Contig877-pred_gff_snap-gene-0.4-mRNA-1	3.2e-134	ko:K12364		K00430	1	1
	maker-ANCCEYDFT_Contig97-pred_gff_snap-gene-4.13-mRNA-1	5.4e-132	ko:K05863		maker-ANCCEYDFT_Contig31-pred_gff_fgenesh-gene-4.7-mRNA-1	4.1e-134	ko:K14566		K13094	1	1
	maker-ANCCEYDFT_Contig29-pred_gff_snap-gene-0.8-mRNA-1	6.9e-132	ko:K09185		maker-ANCCEYDFT_Contig827-pred_gff_snap-gene-0.10-mRNA-1	4.6e-134	ko:K05195		K14545	2	2
	maker-ANCCEYDFT_Contig35577-pred_gff_snap-gene-0.2-mRNA-1	7e-132	ko:K08648		maker-ANCCEYDFT_Contig555-pred_gff_snap-gene-0.9-mRNA-1	4.9e-134	ko:K02268		K17804	1	1
	maker-ANCCEYDFT_Contig270-pred_gff_snap-gene-1.12-mRNA-1	7.2e-132	ko:K03768		maker-ANCCEYDFT_Contig233-pred_gff_snap-gene-1.5-mRNA-1	5e-134	ko:K03952		K12235	1	1
	maker-ANCCEYDFT_Contig418-pred_gff_snap-gene-1.7-mRNA-1	7.7e-132	ko:K00754		augustus-ANCCEYDFT_Contig32-processed-gene-9.1-mRNA-1	5.2e-134	ko:K02998		K15151	4	4
	maker-ANCCEYDFT_Contig548-pred_gff_snap-gene-1.5-mRNA-1	8.5e-132	ko:K08648		maker-ANCCEYDFT_Contig643-pred_gff_snap-gene-0.6-mRNA-1	5.2e-134	ko:K14168		K08334	2	2
	maker-ANCCEYDFT_Contig44-pred_gff_snap-gene-3.20-mRNA-1	8.8e-132	ko:K09602		maker-ANCCEYDFT_Contig367-pred_gff_fgenesh-gene-0.0-mRNA-1	6.3e-134	ko:K00207		K16330	2	4
	maker-ANCCEYDFT_Contig45-augustus-gene-0.32-mRNA-1	8.8e-132	ko:K13126		maker-ANCCEYDFT_Contig135-pred_gff_snap-gene-4.21-mRNA-1	6.4e-134	ko:K00232		K00815	3	3
	maker-ANCCEYDFT_Contig46-pred_gff_snap-gene-3.8-mRNA-1	8.8e-132	ko:K17102		maker-ANCCEYDFT_Contig95-pred_gff_snap-gene-1.8-mRNA-1	6.6e-134	ko:K05330		K12471	1	1
	maker-ANCCEYDFT_Contig143-pred_gff_snap-gene-0.4-mRNA-1	9.3e-132	ko:K06631		maker-ANCCEYDFT_Contig241-pred_gff_snap-gene-1.9-mRNA-1	6.7e-134	ko:K05038		K10263	2	2
	maker-ANCCEYDFT_Contig396-pred_gff_snap-gene-0.12-mRNA-1	1.1e-131	ko:K09494		maker-ANCCEYDFT_Contig2715-pred_gff_fgenesh-gene-0.0-mRNA-1	6.7e-134	ko:K06888		K09103	3	3
	maker-ANCCEYDFT_Contig190-pred_gff_fgenesh-gene-2.6-mRNA-1	1.4e-131	ko:K14453		maker-ANCCEYDFT_Contig87-pred_gff_snap-gene-1.17-mRNA-1	6.7e-134	ko:K16526		K06890	3	4
	maker-ANCCEYDFT_Contig67-pred_gff_snap-gene-4.23-mRNA-1	1.4e-131	ko:K10891		maker-ANCCEYDFT_Contig183-pred_gff_snap-gene-0.4-mRNA-1	6.8e-134	ko:K05392		K02014	1	1
	maker-ANCCEYDFT_Contig99-pred_gff_snap-gene-4.8-mRNA-1	1.4e-131	ko:K07512		maker-ANCCEYDFT_Contig74-pred_gff_snap-gene-6.34-mRNA-1	7.7e-134	ko:K12566		K07727	1	1
	maker-ANCCEYDFT_Contig3-pred_gff_snap-gene-1.27-mRNA-1	1.7e-131	ko:K10436		maker-ANCCEYDFT_Contig511-pred_gff_snap-gene-1.2-mRNA-1	1.1e-133	ko:K14535		K07583	4	5
	maker-ANCCEYDFT_Contig298-pred_gff_snap-gene-0.11-mRNA-1	1.8e-131	ko:K05175		maker-ANCCEYDFT_Contig99-pred_gff_snap-gene-2.24-mRNA-1	1.3e-133	ko:K12192		K11884	6	5
	maker-ANCCEYDFT_Contig44-pred_gff_snap-gene-5.10-mRNA-1	1.8e-131	ko:K04640		maker-ANCCEYDFT_Contig330-pred_gff_fgenesh-gene-1.6-mRNA-1	1.4e-133	ko:K00850		K14556	3	4
	maker-ANCCEYDFT_Contig322-pred_gff_snap-gene-2.10-mRNA-1	2.3e-131	ko:K01164		maker-ANCCEYDFT_Contig643-pred_gff_snap-gene-0.12-mRNA-1	1.7e-133	ko:K05312		K11173	3	3
	maker-ANCCEYDFT_Contig18-pred_gff_snap-gene-6.8-mRNA-1	2.4e-131	ko:K17589		maker-ANCCEYDFT_Contig281-pred_gff_fgenesh-gene-2.5-mRNA-1	1.8e-133	ko:K01363		K13115	2	4
	maker-ANCCEYDFT_Contig32-pred_gff_snap-gene-8.26-mRNA-1	3e-131	ko:K15104		maker-ANCCEYDFT_Contig419-pred_gff_snap-gene-0.12-mRNA-1	1.8e-133	ko:K01900		K14304	1	1
	maker-ANCCEYDFT_Contig361-augustus-gene-1.47-mRNA-1	3e-131	ko:K01581		maker-ANCCEYDFT_Contig425-pred_gff_snap-gene-1.16-mRNA-1	1.8e-133	ko:K03857		K16803	1	2
	maker-ANCCEYDFT_Contig520-pred_gff_snap-gene-0.5-mRNA-1	3e-131	ko:K08648		maker-ANCCEYDFT_Contig581-pred_gff_fgenesh-gene-0.0-mRNA-1	1.8e-133	ko:K09506		K10658	1	0
	maker-ANCCEYDFT_Contig960-pred_gff_snap-gene-0.8-mRNA-1	3.2e-131	ko:K17768		maker-ANCCEYDFT_Contig20-pred_gff_fgenesh-gene-10.6-mRNA-1	2.3e-133	ko:K09553		K03165	2	2
	maker-ANCCEYDFT_Contig14-pred_gff_snap-gene-9.13-mRNA-1	3.3e-131	ko:K14290		maker-ANCCEYDFT_Contig283-pred_gff_snap-gene-0.12-mRNA-1	2.3e-133	ko:K12845		K09113	5	8
	maker-ANCCEYDFT_Contig626-augustus-gene-0.30-mRNA-1	3.4e-131	ko:K17700		maker-ANCCEYDFT_Contig6-pred_gff_fgenesh-gene-13.1-mRNA-1	2.3e-133	ko:K11304		K02541	4	4
	maker-ANCCEYDFT_Contig406-pred_gff_snap-gene-1.13-mRNA-1	3.5e-131	ko:K13124		maker-ANCCEYDFT_Contig639-pred_gff_snap-gene-0.29-mRNA-1	2.3e-133	ko:K05312		K04405	1	2
	maker-ANCCEYDFT_Contig160-pred_gff_fgenesh-gene-0.2-mRNA-1	3.8e-131	ko:K05692		maker-ANCCEYDFT_Contig399-augustus-gene-1.34-mRNA-1	2.7e-133	ko:K01301		K11468	4	3
	maker-ANCCEYDFT_Contig21-pred_gff_fgenesh-gene-3.8-mRNA-1	4.8e-131	ko:K00477		maker-ANCCEYDFT_Contig2385-pred_gff_fgenesh-gene-0.1-mRNA-1	2.9e-133	ko:K15633		K07188	4	4
	maker-ANCCEYDFT_Contig5-pred_gff_snap-gene-3.19-mRNA-1	4.8e-131	ko:K09611		maker-ANCCEYDFT_Contig54-augustus-gene-2.23-mRNA-1	3.1e-133	ko:K13711		K17785	4	6
	maker-ANCCEYDFT_Contig709-pred_gff_snap-gene-0.11-mRNA-1	4.8e-131	ko:K07944		maker-ANCCEYDFT_Contig155-pred_gff_fgenesh-gene-4.8-mRNA-1	4.7e-133	ko:K01889		K13093	1	4
	maker-ANCCEYDFT_Contig82-pred_gff_snap-gene-3.16-mRNA-1	4.8e-131	ko:K14191		maker-ANCCEYDFT_Contig544-pred_gff_snap-gene-0.22-mRNA-1	4.7e-133	ko:K00717		K10410	3	3
	maker-ANCCEYDFT_Contig753-pred_gff_snap-gene-0.23-mRNA-1	5.4e-131	ko:K03447		maker-ANCCEYDFT_Contig2384-pred_gff_snap-gene-0.1-mRNA-1	4.8e-133	ko:K03841		K16686	2	2
	maker-ANCCEYDFT_Contig177-pred_gff_snap-gene-1.3-mRNA-1	5.9e-131	ko:K12736		maker-ANCCEYDFT_Contig492-pred_gff_snap-gene-0.13-mRNA-1	5.8e-133	ko:K11462		K17418	3	3
	maker-ANCCEYDFT_Contig405-pred_gff_snap-gene-0.8-mRNA-1	6.7e-131	ko:K10395		maker-ANCCEYDFT_Contig460-pred_gff_snap-gene-1.10-mRNA-1	7.3e-133	ko:K08838		K08743	3	5
	maker-ANCCEYDFT_Contig74-pred_gff_fgenesh-gene-1.1-mRNA-1	6.8e-131	ko:K00789		maker-ANCCEYDFT_Contig485-pred_gff_snap-gene-1.19-mRNA-1	9.2e-133	ko:K12309		K08870	4	5
	maker-ANCCEYDFT_Contig153-pred_gff_snap-gene-2.3-mRNA-1	8.2e-131	ko:K05860		maker-ANCCEYDFT_Contig178-pred_gff_snap-gene-0.13-mRNA-1	9.8e-133	ko:K01201		K13356	1	1
	maker-ANCCEYDFT_Contig285-pred_gff_fgenesh-gene-2.32-mRNA-1	9.5e-131	ko:K14572		maker-ANCCEYDFT_Contig389-pred_gff_fgenesh-gene-1.1-mRNA-1	9.8e-133	ko:K11718		K17599	7	7
	maker-ANCCEYDFT_Contig465-pred_gff_snap-gene-1.12-mRNA-1	1e-130	ko:K00011		maker-ANCCEYDFT_Contig227-augustus-gene-2.27-mRNA-1	1.2e-132	ko:K00605		K05096	3	4
	maker-ANCCEYDFT_Contig508-pred_gff_snap-gene-1.8-mRNA-1	1e-130	ko:K01875		maker-ANCCEYDFT_Contig83-augustus-gene-6.25-mRNA-1	1.2e-132	ko:K01090		K14156	4	4
	maker-ANCCEYDFT_Contig33-pred_gff_snap-gene-7.20-mRNA-1	1.5e-130	ko:K13210		maker-ANCCEYDFT_Contig2731-pred_gff_fgenesh-gene-0.0-mRNA-1	1.4e-132	ko:K01889		K04163	3	3
	maker-ANCCEYDFT_Contig107-augustus-gene-5.22-mRNA-1	1.6e-130	ko:K00477		maker-ANCCEYDFT_Contig28-pred_gff_fgenesh-gene-0.5-mRNA-1	1.6e-132	ko:K12350		K12735	3	3
	maker-ANCCEYDFT_Contig50-pred_gff_snap-gene-7.9-mRNA-1	1.6e-130	ko:K12303		maker-ANCCEYDFT_Contig410-pred_gff_snap-gene-1.27-mRNA-1	1.8e-132	ko:K07759		K11992	4	3
	maker-ANCCEYDFT_Contig56-pred_gff_fgenesh-gene-3.5-mRNA-1	1.6e-130	ko:K01611		maker-ANCCEYDFT_Contig157-pred_gff_snap-gene-4.21-mRNA-1	2e-132	ko:K14863		K05291	3	3
	maker-ANCCEYDFT_Contig23-pred_gff_snap-gene-1.17-mRNA-1	2e-130	ko:K06631		maker-ANCCEYDFT_Contig1208-pred_gff_snap-gene-0.2-mRNA-1	2.6e-132	ko:K05011		K09828	4	4
	maker-ANCCEYDFT_Contig2-augustus-gene-0.19-mRNA-1	2.1e-130	ko:K04712		maker-ANCCEYDFT_Contig159-pred_gff_snap-gene-2.18-mRNA-1	3.2e-132	ko:K13146		K15607	1	1
	maker-ANCCEYDFT_Contig782-pred_gff_snap-gene-0.15-mRNA-1	2.4e-130	ko:K06634		maker-ANCCEYDFT_Contig2-augustus-gene-0.19-mRNA-1	3.3e-132	ko:K04712		K00981	2	2
	maker-ANCCEYDFT_Contig3598-pred_gff_fgenesh-gene-0.0-mRNA-1	3e-130	ko:K01874		maker-ANCCEYDFT_Contig33-augustus-gene-7.21-mRNA-1	3.3e-132	ko:K08272		K01011	5	7
	maker-ANCCEYDFT_Contig197-pred_gff_snap-gene-2.2-mRNA-1	3.2e-130	ko:K00671		maker-ANCCEYDFT_Contig465-pred_gff_fgenesh-gene-0.5-mRNA-1	3.3e-132	ko:K05326		K02981	2	2
	maker-ANCCEYDFT_Contig48-pred_gff_fgenesh-gene-5.8-mRNA-1	3.2e-130	ko:K06631		maker-ANCCEYDFT_Contig42-pred_gff_fgenesh-gene-0.0-mRNA-1	3.4e-132	ko:K14072		K02905	1	2
	maker-ANCCEYDFT_Contig104-pred_gff_snap-gene-4.6-mRNA-1	3.4e-130	ko:K09560		maker-ANCCEYDFT_Contig207-pred_gff_snap-gene-1.3-mRNA-1	3.9e-132	ko:K12305		K11599	2	2
	maker-ANCCEYDFT_Contig151-pred_gff_snap-gene-4.7-mRNA-1	3.4e-130	ko:K02729		maker-ANCCEYDFT_Contig146-pred_gff_snap-gene-1.16-mRNA-1	4.2e-132	ko:K09935		K12812	7	4
	maker-ANCCEYDFT_Contig158-pred_gff_snap-gene-3.21-mRNA-1	3.4e-130	ko:K12196		maker-ANCCEYDFT_Contig370-augustus-gene-1.50-mRNA-1	4.2e-132	ko:K14213		K13101	1	2
	maker-ANCCEYDFT_Contig171-pred_gff_snap-gene-3.28-mRNA-1	3.4e-130	ko:K15014		maker-ANCCEYDFT_Contig25-pred_gff_snap-gene-1.25-mRNA-1	5.4e-132	ko:K03039		K14962	5	6
	maker-ANCCEYDFT_Contig39-pred_gff_fgenesh-gene-2.0-mRNA-1	3.4e-130	ko:K05658		maker-ANCCEYDFT_Contig45-pred_gff_snap-gene-7.25-mRNA-1	5.4e-132	ko:K01769		K14463	1	1
	maker-ANCCEYDFT_Contig57-pred_gff_snap-gene-0.14-mRNA-1	4.1e-130	ko:K14453		maker-ANCCEYDFT_Contig97-pred_gff_snap-gene-4.13-mRNA-1	5.4e-132	ko:K05863		K08150	3	3
	maker-ANCCEYDFT_Contig915-pred_gff_snap-gene-0.10-mRNA-1	4.1e-130	ko:K09680		maker-ANCCEYDFT_Contig29-pred_gff_snap-gene-0.8-mRNA-1	6.9e-132	ko:K09185		K08131	1	1
	maker-ANCCEYDFT_Contig31-pred_gff_snap-gene-0.6-mRNA-1	4.3e-130	ko:K04506		maker-ANCCEYDFT_Contig35577-pred_gff_snap-gene-0.2-mRNA-1	7e-132	ko:K08648		K12177	3	8
	maker-ANCCEYDFT_Contig99-pred_gff_fgenesh-gene-3.1-mRNA-1	5.6e-130	ko:K13151		maker-ANCCEYDFT_Contig270-pred_gff_snap-gene-1.12-mRNA-1	7.2e-132	ko:K03768		K12827	5	6
	maker-ANCCEYDFT_Contig1265-pred_gff_fgenesh-gene-0.3-mRNA-1	7.1e-130	ko:K01365		maker-ANCCEYDFT_Contig7-pred_gff_fgenesh-gene-9.2-mRNA-1	7.2e-132	ko:K04468		K03134	3	3
	maker-ANCCEYDFT_Contig135-pred_gff_snap-gene-4.8-mRNA-1	7.1e-130	ko:K00844		maker-ANCCEYDFT_Contig418-pred_gff_snap-gene-1.7-mRNA-1	7.7e-132	ko:K00754		K17544	5	7
	maker-ANCCEYDFT_Contig4-pred_gff_snap-gene-2.5-mRNA-1	7.1e-130	ko:K00967		maker-ANCCEYDFT_Contig548-pred_gff_snap-gene-1.5-mRNA-1	8.5e-132	ko:K08648		K17279	2	2
	maker-ANCCEYDFT_Contig86-augustus-gene-5.27-mRNA-1	7.1e-130	ko:K08799		maker-ANCCEYDFT_Contig44-pred_gff_snap-gene-3.20-mRNA-1	8.8e-132	ko:K09602		K07854	2	0
	maker-ANCCEYDFT_Contig1011-pred_gff_fgenesh-gene-0.2-mRNA-1	7.4e-130	ko:K05691		maker-ANCCEYDFT_Contig46-pred_gff_snap-gene-3.8-mRNA-1	8.8e-132	ko:K17102		K04396	1	2
	maker-ANCCEYDFT_Contig32-pred_gff_snap-gene-1.27-mRNA-1	8.6e-130	ko:K05543		maker-ANCCEYDFT_Contig143-pred_gff_snap-gene-0.4-mRNA-1	9.3e-132	ko:K06631		K01489	2	2
	maker-ANCCEYDFT_Contig152-pred_gff_snap-gene-2.5-mRNA-1	8.9e-130	ko:K14565		maker-ANCCEYDFT_Contig396-pred_gff_snap-gene-0.12-mRNA-1	1.1e-131	ko:K09494		K00984	1	1
	maker-ANCCEYDFT_Contig812-pred_gff_snap-gene-0.18-mRNA-1	9e-130	ko:K02886		maker-ANCCEYDFT_Contig190-pred_gff_fgenesh-gene-2.6-mRNA-1	1.4e-131	ko:K14453		K05794	1	1
	augustus-ANCCEYDFT_Contig1981-processed-gene-0.0-mRNA-1	9.2e-130	ko:K08648		maker-ANCCEYDFT_Contig191-pred_gff_snap-gene-1.8-mRNA-1	1.4e-131	ko:K07925		K09366	3	3
	maker-ANCCEYDFT_Contig154-augustus-gene-3.21-mRNA-1	1.2e-129	ko:K14387		maker-ANCCEYDFT_Contig67-pred_gff_snap-gene-4.23-mRNA-1	1.4e-131	ko:K10891		K02105	8	10
	maker-ANCCEYDFT_Contig11-pred_gff_snap-gene-3.27-mRNA-1	1.4e-129	ko:K11648		maker-ANCCEYDFT_Contig6-pred_gff_snap-gene-0.41-mRNA-1	1.6e-131	ko:K00432		K02427	1	1
	maker-ANCCEYDFT_Contig2987-pred_gff_fgenesh-gene-0.0-mRNA-1	1.7e-129	ko:K03088		maker-ANCCEYDFT_Contig3-pred_gff_snap-gene-1.27-mRNA-1	1.7e-131	ko:K10436		K15362	2	2
	maker-ANCCEYDFT_Contig1-pred_gff_snap-gene-16.31-mRNA-1	2.1e-129	ko:K05330		maker-ANCCEYDFT_Contig298-pred_gff_snap-gene-0.11-mRNA-1	1.8e-131	ko:K05175		K03142	1	1
	maker-ANCCEYDFT_Contig168-pred_gff_snap-gene-4.7-mRNA-1	2.4e-129	ko:K06628		maker-ANCCEYDFT_Contig44-pred_gff_snap-gene-5.10-mRNA-1	1.8e-131	ko:K04640		K02942	1	0
	maker-ANCCEYDFT_Contig597-pred_gff_fgenesh-gene-0.8-mRNA-1	2.4e-129	ko:K00914		maker-ANCCEYDFT_Contig322-pred_gff_snap-gene-2.10-mRNA-1	2.3e-131	ko:K01164		K09848	2	2
	maker-ANCCEYDFT_Contig131-pred_gff_snap-gene-2.5-mRNA-1	3.1e-129	ko:K15290		maker-ANCCEYDFT_Contig18-pred_gff_snap-gene-6.8-mRNA-1	2.4e-131	ko:K17589		K06820	4	5
	maker-ANCCEYDFT_Contig158-pred_gff_snap-gene-2.7-mRNA-1	3.1e-129	ko:K02211		maker-ANCCEYDFT_Contig124-pred_gff_snap-gene-2.10-mRNA-1	3e-131	ko:K02353		K17501	9	10
	maker-ANCCEYDFT_Contig308-pred_gff_snap-gene-1.5-mRNA-1	3.5e-129	ko:K02896		maker-ANCCEYDFT_Contig32-pred_gff_snap-gene-8.26-mRNA-1	3e-131	ko:K15104		K00671	2	2
	maker-ANCCEYDFT_Contig34-pred_gff_snap-gene-5.25-mRNA-1	3.5e-129	ko:K12840		maker-ANCCEYDFT_Contig520-pred_gff_snap-gene-0.5-mRNA-1	3e-131	ko:K08648		K11320	4	9
	maker-ANCCEYDFT_Contig183-pred_gff_snap-gene-0.6-mRNA-1	4.1e-129	ko:K05392		maker-ANCCEYDFT_Contig960-pred_gff_snap-gene-0.8-mRNA-1	3.2e-131	ko:K17768		K17362	7	6
	maker-ANCCEYDFT_Contig2209-pred_gff_fgenesh-gene-0.1-mRNA-1	4.6e-129	ko:K04567		maker-ANCCEYDFT_Contig14-pred_gff_snap-gene-9.13-mRNA-1	3.3e-131	ko:K14290		K09881	2	2
	maker-ANCCEYDFT_Contig367-pred_gff_fgenesh-gene-2.3-mRNA-1	5.2e-129	ko:K08473		maker-ANCCEYDFT_Contig626-augustus-gene-0.31-mRNA-1	3.4e-131	ko:K17700		K01443	2	3
	maker-ANCCEYDFT_Contig386-pred_gff_fgenesh-gene-1.2-mRNA-1	6.4e-129	ko:K02938		maker-ANCCEYDFT_Contig406-pred_gff_snap-gene-1.13-mRNA-1	3.5e-131	ko:K13124		K00184	1	1
	maker-ANCCEYDFT_Contig970-pred_gff_snap-gene-0.18-mRNA-1	6.4e-129	ko:K12827		maker-ANCCEYDFT_Contig487-pred_gff_snap-gene-0.13-mRNA-1	3.7e-131	ko:K12192		K07561	1	3
	maker-ANCCEYDFT_Contig335-pred_gff_snap-gene-1.19-mRNA-1	7.8e-129	ko:K12585		maker-ANCCEYDFT_Contig160-pred_gff_fgenesh-gene-0.2-mRNA-1	3.8e-131	ko:K05692		K11971	4	5
	maker-ANCCEYDFT_Contig465-augustus-gene-1.37-mRNA-1	7.8e-129	ko:K00901		maker-ANCCEYDFT_Contig6-pred_gff_snap-gene-6.15-mRNA-1	3.8e-131	ko:K17065		K04280	7	6
	maker-ANCCEYDFT_Contig177-pred_gff_snap-gene-2.11-mRNA-1	8.1e-129	ko:K12405		maker-ANCCEYDFT_Contig7-augustus-gene-5.27-mRNA-1	3.9e-131	ko:K02021		K02889	1	3
	maker-ANCCEYDFT_Contig2819-pred_gff_fgenesh-gene-0.0-mRNA-1	1e-128	ko:K00796		maker-ANCCEYDFT_Contig5-pred_gff_snap-gene-3.19-mRNA-1	4.8e-131	ko:K09611		K06671	4	6
	maker-ANCCEYDFT_Contig487-pred_gff_snap-gene-0.14-mRNA-1	1e-128	ko:K12192		maker-ANCCEYDFT_Contig709-pred_gff_snap-gene-0.11-mRNA-1	4.8e-131	ko:K07944		K06630	4	4
	maker-ANCCEYDFT_Contig70-pred_gff_fgenesh-gene-1.0-mRNA-1	1e-128	ko:K00616		maker-ANCCEYDFT_Contig82-pred_gff_snap-gene-3.16-mRNA-1	4.8e-131	ko:K14191		K11291	3	3
	maker-ANCCEYDFT_Contig15-augustus-gene-5.28-mRNA-1	1.1e-128	ko:K09397		maker-ANCCEYDFT_Contig753-pred_gff_snap-gene-0.23-mRNA-1	5.4e-131	ko:K03447		K05754	7	11
	maker-ANCCEYDFT_Contig25-augustus-gene-6.41-mRNA-1	1.3e-128	ko:K06030		maker-ANCCEYDFT_Contig177-pred_gff_snap-gene-1.3-mRNA-1	5.9e-131	ko:K12736		K09142	3	3
	maker-ANCCEYDFT_Contig32-pred_gff_snap-gene-8.13-mRNA-1	1.3e-128	ko:K14859		maker-ANCCEYDFT_Contig578-augustus-gene-0.52-mRNA-1	6.2e-131	ko:K14724		K15734	5	6
	maker-ANCCEYDFT_Contig456-pred_gff_snap-gene-0.17-mRNA-1	1.4e-128	ko:K08889		maker-ANCCEYDFT_Contig405-pred_gff_snap-gene-0.8-mRNA-1	6.7e-131	ko:K10395		K09201	1	1
	maker-ANCCEYDFT_Contig519-pred_gff_fgenesh-gene-1.5-mRNA-1	1.6e-128	ko:K14651		maker-ANCCEYDFT_Contig1456-pred_gff_snap-gene-0.3-mRNA-1	7.6e-131	ko:K17199		K08827	4	3
	maker-ANCCEYDFT_Contig2134-pred_gff_fgenesh-gene-0.0-mRNA-1	1.7e-128	ko:K00432		maker-ANCCEYDFT_Contig110-augustus-gene-2.12-mRNA-1	1e-130	ko:K00451		K03648	3	4
	maker-ANCCEYDFT_Contig66-pred_gff_snap-gene-3.8-mRNA-1	1.9e-128	ko:K08874		maker-ANCCEYDFT_Contig465-pred_gff_snap-gene-1.12-mRNA-1	1e-130	ko:K00011		K01599	1	1
	maker-ANCCEYDFT_Contig443-pred_gff_snap-gene-0.8-mRNA-1	2e-128	ko:K03349		maker-ANCCEYDFT_Contig508-pred_gff_snap-gene-1.8-mRNA-1	1e-130	ko:K01875		K09564	1	0
	maker-ANCCEYDFT_Contig264-pred_gff_snap-gene-0.7-mRNA-1	2.2e-128	ko:K05318		maker-ANCCEYDFT_Contig218-augustus-gene-2.21-mRNA-1	1.2e-130	ko:K14570		K14808	1	2
	maker-ANCCEYDFT_Contig1587-pred_gff_fgenesh-gene-0.0-mRNA-1	2.4e-128	ko:K01681		maker-ANCCEYDFT_Contig572-pred_gff_snap-gene-0.11-mRNA-1	1.4e-130	ko:K05312		K01436	1	2
	maker-ANCCEYDFT_Contig133-pred_gff_snap-gene-2.7-mRNA-1	2.8e-128	ko:K13148		maker-ANCCEYDFT_Contig33-pred_gff_snap-gene-8.46-mRNA-1	1.5e-130	ko:K13210		K04438	1	1
	maker-ANCCEYDFT_Contig370-pred_gff_snap-gene-1.45-mRNA-1	2.8e-128	ko:K14549		maker-ANCCEYDFT_Contig107-augustus-gene-5.22-mRNA-1	1.6e-130	ko:K00477		K15502	1	1
	maker-ANCCEYDFT_Contig462-augustus-gene-1.18-mRNA-1	2.8e-128	ko:K10350		maker-ANCCEYDFT_Contig50-pred_gff_snap-gene-7.9-mRNA-1	1.6e-130	ko:K12303		K15503	1	1
	maker-ANCCEYDFT_Contig42-pred_gff_snap-gene-8.25-mRNA-1	3.1e-128	ko:K00710		maker-ANCCEYDFT_Contig56-pred_gff_fgenesh-gene-3.5-mRNA-1	1.6e-130	ko:K01611		K14394	2	3
	maker-ANCCEYDFT_Contig1-pred_gff_snap-gene-19.15-mRNA-1	3.2e-128	ko:K10352		maker-ANCCEYDFT_Contig23-pred_gff_snap-gene-1.17-mRNA-1	2e-130	ko:K06631		K04648	2	2
	maker-ANCCEYDFT_Contig235-pred_gff_snap-gene-2.12-mRNA-1	3.4e-128	ko:K07977		maker-ANCCEYDFT_Contig145-pred_gff_snap-gene-2.30-mRNA-1	2.4e-130	ko:K01090		K10732	5	3
	maker-ANCCEYDFT_Contig284-augustus-gene-1.24-mRNA-1	3.5e-128	ko:K05704		maker-ANCCEYDFT_Contig782-pred_gff_snap-gene-0.15-mRNA-1	2.4e-130	ko:K06634		K04958	4	4
	maker-ANCCEYDFT_Contig33-augustus-gene-6.42-mRNA-1	3.5e-128	ko:K03456		maker-ANCCEYDFT_Contig3598-pred_gff_fgenesh-gene-0.0-mRNA-1	3e-130	ko:K01874		K02863	2	2
	maker-ANCCEYDFT_Contig340-pred_gff_snap-gene-1.49-mRNA-1	3.5e-128	ko:K11731		maker-ANCCEYDFT_Contig48-pred_gff_fgenesh-gene-5.8-mRNA-1	3.2e-130	ko:K06631		K10061	2	2
	maker-ANCCEYDFT_Contig550-pred_gff_snap-gene-0.20-mRNA-1	5.7e-128	ko:K03358		maker-ANCCEYDFT_Contig127-pred_gff_snap-gene-1.8-mRNA-1	3.3e-130	ko:K05397		K06794	2	2
	maker-ANCCEYDFT_Contig434-pred_gff_snap-gene-1.4-mRNA-1	7.3e-128	ko:K16744		maker-ANCCEYDFT_Contig104-pred_gff_snap-gene-4.6-mRNA-1	3.4e-130	ko:K09560		K15200	1	1
	maker-ANCCEYDFT_Contig440-pred_gff_snap-gene-0.4-mRNA-1	9.5e-128	ko:K08252		maker-ANCCEYDFT_Contig171-pred_gff_snap-gene-3.28-mRNA-1	3.4e-130	ko:K15014		K08867	9	9
	maker-ANCCEYDFT_Contig15-pred_gff_snap-gene-6.20-mRNA-1	1e-127	ko:K00058		maker-ANCCEYDFT_Contig39-pred_gff_fgenesh-gene-2.0-mRNA-1	3.4e-130	ko:K05658		K07232	1	3
	maker-ANCCEYDFT_Contig66-pred_gff_snap-gene-6.8-mRNA-1	1e-127	ko:K17700		maker-ANCCEYDFT_Contig585-pred_gff_snap-gene-0.24-mRNA-1	3.5e-130	ko:K05544		K07556	2	2
	maker-ANCCEYDFT_Contig292-pred_gff_snap-gene-1.14-mRNA-1	1.1e-127	ko:K03509		maker-ANCCEYDFT_Contig57-pred_gff_snap-gene-0.14-mRNA-1	4.1e-130	ko:K14453		K11498	1	1
	maker-ANCCEYDFT_Contig2220-pred_gff_snap-gene-0.2-mRNA-1	1.2e-127	ko:K00029		maker-ANCCEYDFT_Contig915-pred_gff_snap-gene-0.10-mRNA-1	4.1e-130	ko:K09680		K07282	1	1
	maker-ANCCEYDFT_Contig428-pred_gff_snap-gene-1.12-mRNA-1	1.4e-127	ko:K08473		maker-ANCCEYDFT_Contig31-pred_gff_snap-gene-0.6-mRNA-1	4.3e-130	ko:K04506		K04671	1	1
	maker-ANCCEYDFT_Contig100-pred_gff_snap-gene-5.13-mRNA-1	1.5e-127	ko:K00413		maker-ANCCEYDFT_Contig78-pred_gff_snap-gene-6.26-mRNA-1	4.3e-130	ko:K13093		K06792	1	1
	maker-ANCCEYDFT_Contig236-pred_gff_snap-gene-1.13-mRNA-1	1.5e-127	ko:K02090		maker-ANCCEYDFT_Contig89-augustus-gene-3.27-mRNA-1	4.3e-130	ko:K03038		K02222	1	1
	maker-ANCCEYDFT_Contig652-pred_gff_fgenesh-gene-0.2-mRNA-1	1.9e-127	ko:K01915		maker-ANCCEYDFT_Contig99-pred_gff_fgenesh-gene-3.1-mRNA-1	5.6e-130	ko:K13151		K05350	6	8
	maker-ANCCEYDFT_Contig2023-pred_gff_snap-gene-0.2-mRNA-1	2.5e-127	ko:K00485		maker-ANCCEYDFT_Contig6-pred_gff_fgenesh-gene-12.5-mRNA-1	6.4e-130	ko:K01255		K04608	4	4
	maker-ANCCEYDFT_Contig625-pred_gff_snap-gene-0.4-mRNA-1	2.6e-127	ko:K14314		maker-ANCCEYDFT_Contig1265-pred_gff_fgenesh-gene-0.3-mRNA-1	7.1e-130	ko:K01365		K00784	2	3
	maker-ANCCEYDFT_Contig34-pred_gff_snap-gene-7.24-mRNA-1	2.9e-127	ko:K01369		maker-ANCCEYDFT_Contig135-pred_gff_snap-gene-4.8-mRNA-1	7.1e-130	ko:K00844		K07870	1	1
	maker-ANCCEYDFT_Contig30-pred_gff_snap-gene-0.15-mRNA-1	3.2e-127	ko:K13129		maker-ANCCEYDFT_Contig1011-pred_gff_fgenesh-gene-0.2-mRNA-1	7.4e-130	ko:K05691		K08876	1	2
	maker-ANCCEYDFT_Contig470-pred_gff_snap-gene-1.10-mRNA-1	3.2e-127	ko:K08076		maker-ANCCEYDFT_Contig152-pred_gff_snap-gene-2.5-mRNA-1	8.9e-130	ko:K14565		K05321	1	1
	maker-ANCCEYDFT_Contig45-pred_gff_snap-gene-0.19-mRNA-1	3.6e-127	ko:K02354		augustus-ANCCEYDFT_Contig1981-processed-gene-0.0-mRNA-1	9.2e-130	ko:K08648		K08493	5	7
	maker-ANCCEYDFT_Contig147-pred_gff_snap-gene-3.3-mRNA-1	4e-127	ko:K04739		maker-ANCCEYDFT_Contig154-augustus-gene-3.21-mRNA-1	1.2e-129	ko:K14387		K05850	6	8
	maker-ANCCEYDFT_Contig201-pred_gff_snap-gene-2.12-mRNA-1	4.1e-127	ko:K05312		maker-ANCCEYDFT_Contig2987-pred_gff_fgenesh-gene-0.0-mRNA-1	1.7e-129	ko:K03088		K11393	1	2
	maker-ANCCEYDFT_Contig265-pred_gff_snap-gene-0.7-mRNA-1	4.3e-127	ko:K06674		maker-ANCCEYDFT_Contig162-augustus-gene-4.32-mRNA-1	1.9e-129	ko:K14294		K08568	6	8
	maker-ANCCEYDFT_Contig973-pred_gff_fgenesh-gene-0.2-mRNA-1	5.1e-127	ko:K03138		maker-ANCCEYDFT_Contig1-pred_gff_snap-gene-16.31-mRNA-1	2.1e-129	ko:K05330		K09553	2	2
	maker-ANCCEYDFT_Contig186-pred_gff_snap-gene-3.17-mRNA-1	6.6e-127	ko:K02087		maker-ANCCEYDFT_Contig1381-pred_gff_snap-gene-0.6-mRNA-1	2.4e-129	ko:K02886		K01062	2	2
	maker-ANCCEYDFT_Contig27-pred_gff_snap-gene-3.11-mRNA-1	6.6e-127	ko:K10258		maker-ANCCEYDFT_Contig168-pred_gff_snap-gene-4.7-mRNA-1	2.4e-129	ko:K06628		K10357	4	5
	maker-ANCCEYDFT_Contig470-pred_gff_snap-gene-1.19-mRNA-1	6.6e-127	ko:K10902		maker-ANCCEYDFT_Contig597-pred_gff_fgenesh-gene-0.8-mRNA-1	2.4e-129	ko:K00914		K15201	4	5
	maker-ANCCEYDFT_Contig41-pred_gff_snap-gene-5.6-mRNA-1	7.1e-127	ko:K17218		maker-ANCCEYDFT_Contig66-pred_gff_snap-gene-0.8-mRNA-1	2.4e-129	ko:K10808		K07944	6	6
	maker-ANCCEYDFT_Contig131-pred_gff_snap-gene-3.23-mRNA-1	1.1e-126	ko:K08648		maker-ANCCEYDFT_Contig131-pred_gff_snap-gene-2.5-mRNA-1	3.1e-129	ko:K15290		K17429	1	1
	maker-ANCCEYDFT_Contig427-pred_gff_snap-gene-1.34-mRNA-1	1.2e-126	ko:K13789		maker-ANCCEYDFT_Contig158-pred_gff_snap-gene-2.7-mRNA-1	3.1e-129	ko:K02211		K14000	1	0
	maker-ANCCEYDFT_Contig118-pred_gff_snap-gene-2.20-mRNA-1	1.4e-126	ko:K14684		maker-ANCCEYDFT_Contig180-pred_gff_snap-gene-2.28-mRNA-1	4e-129	ko:K08678		K04715	2	1
	maker-ANCCEYDFT_Contig214-pred_gff_snap-gene-0.13-mRNA-1	1.4e-126	ko:K10685		maker-ANCCEYDFT_Contig183-pred_gff_snap-gene-0.6-mRNA-1	4.1e-129	ko:K05392		K14546	2	5
	maker-ANCCEYDFT_Contig901-pred_gff_fgenesh-gene-0.2-mRNA-1	1.4e-126	ko:K06240		maker-ANCCEYDFT_Contig2209-pred_gff_fgenesh-gene-0.1-mRNA-1	4.6e-129	ko:K04567		K12819	2	2
	maker-ANCCEYDFT_Contig252-pred_gff_fgenesh-gene-2.11-mRNA-1	1.7e-126	ko:K00744		maker-ANCCEYDFT_Contig336-pred_gff_fgenesh-gene-2.3-mRNA-1	4.8e-129	ko:K00364		K12272	1	1
	maker-ANCCEYDFT_Contig30-augustus-gene-4.22-mRNA-1	1.7e-126	ko:K02930		maker-ANCCEYDFT_Contig185-augustus-gene-0.11-mRNA-1	5e-129	ko:K00252		K03868	2	3
	maker-ANCCEYDFT_Contig1230-pred_gff_snap-gene-0.4-mRNA-1	1.9e-126	ko:K03130		maker-ANCCEYDFT_Contig367-pred_gff_fgenesh-gene-2.3-mRNA-1	5.2e-129	ko:K08473		K02907	6	4
	maker-ANCCEYDFT_Contig23-pred_gff_snap-gene-1.11-mRNA-1	2.5e-126	ko:K17955		maker-ANCCEYDFT_Contig386-pred_gff_fgenesh-gene-1.2-mRNA-1	6.4e-129	ko:K02938		K03869	1	2
	maker-ANCCEYDFT_Contig31-pred_gff_snap-gene-7.3-mRNA-1	2.8e-126	ko:K15040		maker-ANCCEYDFT_Contig4-augustus-gene-13.19-mRNA-1	6.4e-129	ko:K07299		K12307	5	6
	maker-ANCCEYDFT_Contig252-pred_gff_snap-gene-2.20-mRNA-1	3.3e-126	ko:K14820		maker-ANCCEYDFT_Contig970-pred_gff_snap-gene-0.18-mRNA-1	6.4e-129	ko:K12827		K05012	2	2
	maker-ANCCEYDFT_Contig295-pred_gff_snap-gene-1.4-mRNA-1	3.5e-126	ko:K01647		maker-ANCCEYDFT_Contig335-pred_gff_snap-gene-1.19-mRNA-1	7.8e-129	ko:K12585		K09528	2	2
	maker-ANCCEYDFT_Contig395-pred_gff_snap-gene-0.17-mRNA-1	3.8e-126	ko:K11654		maker-ANCCEYDFT_Contig465-augustus-gene-1.39-mRNA-1	7.8e-129	ko:K00901		K05313	22	25
	maker-ANCCEYDFT_Contig443-pred_gff_snap-gene-1.11-mRNA-1	3.8e-126	ko:K14816		maker-ANCCEYDFT_Contig177-pred_gff_snap-gene-2.11-mRNA-1	8.1e-129	ko:K12405		K11135	3	3
	maker-ANCCEYDFT_Contig465-augustus-gene-0.43-mRNA-1	3.9e-126	ko:K08473		maker-ANCCEYDFT_Contig186-augustus-gene-3.58-mRNA-1	9e-129	ko:K17732		K17637	1	2
	maker-ANCCEYDFT_Contig69-pred_gff_fgenesh-gene-5.1-mRNA-1	3.9e-126	ko:K03954		maker-ANCCEYDFT_Contig708-augustus-gene-0.31-mRNA-1	9.8e-129	ko:K01874		K01195	1	1
	maker-ANCCEYDFT_Contig154-pred_gff_fgenesh-gene-0.6-mRNA-1	4.3e-126	ko:K11447		maker-ANCCEYDFT_Contig235-pred_gff_fgenesh-gene-3.0-mRNA-1	1e-128	ko:K08073		K00281	3	3
	maker-ANCCEYDFT_Contig149-pred_gff_snap-gene-3.5-mRNA-1	4.6e-126	ko:K11421		maker-ANCCEYDFT_Contig2819-pred_gff_fgenesh-gene-0.0-mRNA-1	1e-128	ko:K00796		K14006	3	3
	maker-ANCCEYDFT_Contig2818-pred_gff_fgenesh-gene-0.0-mRNA-1	4.6e-126	ko:K00075		maker-ANCCEYDFT_Contig70-pred_gff_fgenesh-gene-1.0-mRNA-1	1e-128	ko:K00616		K15789	6	5
	maker-ANCCEYDFT_Contig3036-pred_gff_fgenesh-gene-0.0-mRNA-1	4.6e-126	ko:K03701		maker-ANCCEYDFT_Contig15-augustus-gene-5.29-mRNA-1	1.1e-128	ko:K09397		K14621	3	3
	maker-ANCCEYDFT_Contig50-pred_gff_snap-gene-0.12-mRNA-1	4.6e-126	ko:K05758		maker-ANCCEYDFT_Contig32-pred_gff_snap-gene-8.13-mRNA-1	1.3e-128	ko:K14859		K00889	8	8
	maker-ANCCEYDFT_Contig326-pred_gff_snap-gene-1.17-mRNA-1	5.8e-126	ko:K09373		maker-ANCCEYDFT_Contig456-pred_gff_snap-gene-0.17-mRNA-1	1.4e-128	ko:K08889		K02186	2	3
	maker-ANCCEYDFT_Contig62-augustus-gene-6.39-mRNA-1	5.9e-126	ko:K08473		maker-ANCCEYDFT_Contig519-pred_gff_fgenesh-gene-1.5-mRNA-1	1.6e-128	ko:K14651		K00181	6	7
	maker-ANCCEYDFT_Contig563-pred_gff_snap-gene-0.24-mRNA-1	8e-126	ko:K08473		maker-ANCCEYDFT_Contig2134-pred_gff_fgenesh-gene-0.0-mRNA-1	1.7e-128	ko:K00432		K08271	3	4
	maker-ANCCEYDFT_Contig152-pred_gff_snap-gene-3.28-mRNA-1	8.1e-126	ko:K06275		maker-ANCCEYDFT_Contig585-pred_gff_fgenesh-gene-0.6-mRNA-1	1.7e-128	ko:K12183		K00565	3	8
	maker-ANCCEYDFT_Contig708-pred_gff_snap-gene-0.17-mRNA-1	8.8e-126	ko:K14327		maker-ANCCEYDFT_Contig66-pred_gff_snap-gene-3.8-mRNA-1	1.9e-128	ko:K08874		K12816	5	4
	maker-ANCCEYDFT_Contig82-pred_gff_snap-gene-2.7-mRNA-1	8.9e-126	ko:K15202		maker-ANCCEYDFT_Contig1422-pred_gff_snap-gene-0.3-mRNA-1	2e-128	ko:K00031		K03939	2	2
	maker-ANCCEYDFT_Contig117-pred_gff_snap-gene-3.11-mRNA-1	9.6e-126	ko:K03246		maker-ANCCEYDFT_Contig264-pred_gff_snap-gene-0.7-mRNA-1	2.2e-128	ko:K05318		K03068	11	12
	maker-ANCCEYDFT_Contig34-pred_gff_snap-gene-8.19-mRNA-1	9.6e-126	ko:K00658		maker-ANCCEYDFT_Contig1587-pred_gff_fgenesh-gene-0.0-mRNA-1	2.4e-128	ko:K01681		K17424	3	2
	maker-ANCCEYDFT_Contig70-pred_gff_fgenesh-gene-2.0-mRNA-1	9.6e-126	ko:K17264		maker-ANCCEYDFT_Contig30-augustus-gene-9.40-mRNA-1	2.6e-128	ko:K02105		K17289	1	1
	maker-ANCCEYDFT_Contig440-pred_gff_snap-gene-0.3-mRNA-1	1e-125	ko:K08252		maker-ANCCEYDFT_Contig133-pred_gff_snap-gene-2.7-mRNA-1	2.8e-128	ko:K13148		K02428	1	1
	maker-ANCCEYDFT_Contig1269-pred_gff_snap-gene-0.0-mRNA-1	1.1e-125	ko:K16449		maker-ANCCEYDFT_Contig14-augustus-gene-3.23-mRNA-1	2.8e-128	ko:K03036		K00382	2	6
	maker-ANCCEYDFT_Contig217-pred_gff_snap-gene-2.8-mRNA-1	1.2e-125	ko:K05694		maker-ANCCEYDFT_Contig370-pred_gff_snap-gene-1.45-mRNA-1	2.8e-128	ko:K14549		K03264	1	1
	maker-ANCCEYDFT_Contig226-pred_gff_snap-gene-2.14-mRNA-1	1.2e-125	ko:K13342		maker-ANCCEYDFT_Contig462-augustus-gene-1.18-mRNA-1	2.8e-128	ko:K10350		K09180	4	5
	maker-ANCCEYDFT_Contig155-pred_gff_snap-gene-4.23-mRNA-1	1.3e-125	ko:K16717		maker-ANCCEYDFT_Contig581-pred_gff_snap-gene-0.31-mRNA-1	2.8e-128	ko:K03781		K00869	6	8
	maker-ANCCEYDFT_Contig724-pred_gff_snap-gene-0.9-mRNA-1	1.5e-125	ko:K09214		maker-ANCCEYDFT_Contig42-pred_gff_snap-gene-8.25-mRNA-1	3.1e-128	ko:K00710		K14779	2	2
	maker-ANCCEYDFT_Contig2-pred_gff_fgenesh-gene-15.7-mRNA-1	2e-125	ko:K02877		maker-ANCCEYDFT_Contig1-pred_gff_snap-gene-19.15-mRNA-1	3.2e-128	ko:K10352		K13353	1	2
	maker-ANCCEYDFT_Contig474-pred_gff_snap-gene-0.0-mRNA-1	2e-125	ko:K02885		maker-ANCCEYDFT_Contig2-augustus-gene-0.18-mRNA-1	3.3e-128	ko:K02863		K10305	2	2
	maker-ANCCEYDFT_Contig170-augustus-gene-0.17-mRNA-1	2.1e-125	ko:K10580		maker-ANCCEYDFT_Contig235-pred_gff_snap-gene-2.12-mRNA-1	3.4e-128	ko:K07977		K14379	2	3
	maker-ANCCEYDFT_Contig9-pred_gff_snap-gene-5.14-mRNA-1	2.4e-125	ko:K10578		maker-ANCCEYDFT_Contig340-pred_gff_snap-gene-1.49-mRNA-1	3.5e-128	ko:K11731		K13111	4	4
	maker-ANCCEYDFT_Contig16-pred_gff_snap-gene-0.26-mRNA-1	2.6e-125	ko:K12398		maker-ANCCEYDFT_Contig528-augustus-gene-0.37-mRNA-1	3.5e-128	ko:K14440		K12757	4	5
	maker-ANCCEYDFT_Contig85-pred_gff_snap-gene-6.8-mRNA-1	2.7e-125	ko:K11885		maker-ANCCEYDFT_Contig41-pred_gff_fgenesh-gene-8.0-mRNA-1	5.7e-128	ko:K05034		K00471	5	5
	maker-ANCCEYDFT_Contig32-pred_gff_fgenesh-gene-0.0-mRNA-1	2.8e-125	ko:K03768		maker-ANCCEYDFT_Contig550-pred_gff_snap-gene-0.20-mRNA-1	5.7e-128	ko:K03358		K13107	8	9
	maker-ANCCEYDFT_Contig446-pred_gff_fgenesh-gene-0.2-mRNA-1	3.3e-125	ko:K01101		maker-ANCCEYDFT_Contig1914-augustus-gene-0.5-mRNA-1	7.3e-128	ko:K02147		K11593	10	13
	maker-ANCCEYDFT_Contig229-pred_gff_snap-gene-1.5-mRNA-1	4.2e-125	ko:K11251		maker-ANCCEYDFT_Contig434-pred_gff_snap-gene-1.4-mRNA-1	7.3e-128	ko:K16744		K02933	5	5
	maker-ANCCEYDFT_Contig60-augustus-gene-1.21-mRNA-1	4.2e-125	ko:K05011		maker-ANCCEYDFT_Contig528-augustus-gene-0.33-mRNA-1	7.4e-128	ko:K00472		K03628	5	5
	maker-ANCCEYDFT_Contig359-pred_gff_fgenesh-gene-2.1-mRNA-1	4.5e-125	ko:K12231		maker-ANCCEYDFT_Contig1116-pred_gff_snap-gene-0.11-mRNA-1	7.5e-128	ko:K12811		K01465	1	1
	maker-ANCCEYDFT_Contig360-pred_gff_fgenesh-gene-1.5-mRNA-1	5.3e-125	ko:K13125		maker-ANCCEYDFT_Contig62-pred_gff_snap-gene-5.7-mRNA-1	7.6e-128	ko:K04676		K00029	14	15
	maker-ANCCEYDFT_Contig2759-pred_gff_snap-gene-0.3-mRNA-1	5.6e-125	ko:K02945		maker-ANCCEYDFT_Contig195-pred_gff_snap-gene-3.18-mRNA-1	7.8e-128	ko:K11406		K12305	1	1
	maker-ANCCEYDFT_Contig1264-pred_gff_snap-gene-0.2-mRNA-1	6.6e-125	ko:K08214		maker-ANCCEYDFT_Contig166-pred_gff_snap-gene-0.4-mRNA-1	8.7e-128	ko:K11322		K04508	2	2
	maker-ANCCEYDFT_Contig217-pred_gff_snap-gene-0.3-mRNA-1	6.8e-125	ko:K07299		maker-ANCCEYDFT_Contig391-pred_gff_snap-gene-0.11-mRNA-1	8.7e-128	ko:K01868		K03593	1	1
	maker-ANCCEYDFT_Contig790-pred_gff_fgenesh-gene-0.0-mRNA-1	6.9e-125	ko:K01893		maker-ANCCEYDFT_Contig225-pred_gff_fgenesh-gene-2.4-mRNA-1	9.3e-128	ko:K17817		K15369	1	1
	maker-ANCCEYDFT_Contig2230-pred_gff_snap-gene-0.1-mRNA-1	8.8e-125	ko:K03628		maker-ANCCEYDFT_Contig440-pred_gff_snap-gene-0.4-mRNA-1	9.5e-128	ko:K08252		K10666	2	3
	maker-ANCCEYDFT_Contig205-augustus-gene-3.27-mRNA-1	1e-124	ko:K00869		maker-ANCCEYDFT_Contig354-pred_gff_snap-gene-1.8-mRNA-1	9.7e-128	ko:K08337		K03559	1	1
	maker-ANCCEYDFT_Contig33-pred_gff_snap-gene-8.9-mRNA-1	1.2e-124	ko:K04345		maker-ANCCEYDFT_Contig15-pred_gff_snap-gene-6.20-mRNA-1	1e-127	ko:K00058		K03655	1	1
	maker-ANCCEYDFT_Contig517-pred_gff_fgenesh-gene-0.5-mRNA-1	1.2e-124	ko:K02992		maker-ANCCEYDFT_Contig66-pred_gff_snap-gene-6.8-mRNA-1	1e-127	ko:K17700		K10777	2	3
	maker-ANCCEYDFT_Contig741-pred_gff_snap-gene-0.5-mRNA-1	1.4e-124	ko:K15266		maker-ANCCEYDFT_Contig292-pred_gff_snap-gene-1.14-mRNA-1	1.1e-127	ko:K03509		K01444	2	2
	maker-ANCCEYDFT_Contig33739-pred_gff_snap-gene-0.2-mRNA-1	1.5e-124	ko:K11320		maker-ANCCEYDFT_Contig446-augustus-gene-1.40-mRNA-1	1.1e-127	ko:K12476		K17264	5	7
	maker-ANCCEYDFT_Contig290-pred_gff_snap-gene-2.7-mRNA-1	1.6e-124	ko:K01874		maker-ANCCEYDFT_Contig2220-pred_gff_snap-gene-0.2-mRNA-1	1.2e-127	ko:K00029		K15179	1	1
	maker-ANCCEYDFT_Contig453-pred_gff_snap-gene-1.15-mRNA-1	1.6e-124	ko:K04926		maker-ANCCEYDFT_Contig428-pred_gff_snap-gene-1.12-mRNA-1	1.4e-127	ko:K08473		K12396	7	4
	maker-ANCCEYDFT_Contig827-pred_gff_fgenesh-gene-0.0-mRNA-1	1.6e-124	ko:K15156		maker-ANCCEYDFT_Contig100-pred_gff_snap-gene-5.13-mRNA-1	1.5e-127	ko:K00413		K15276	2	2
	maker-ANCCEYDFT_Contig13-pred_gff_snap-gene-6.4-mRNA-1	1.8e-124	ko:K05849		maker-ANCCEYDFT_Contig124-pred_gff_snap-gene-0.12-mRNA-1	1.5e-127	ko:K11429		K04615	1	1
	maker-ANCCEYDFT_Contig32-pred_gff_snap-gene-2.12-mRNA-1	1.8e-124	ko:K08704		maker-ANCCEYDFT_Contig236-pred_gff_snap-gene-1.13-mRNA-1	1.5e-127	ko:K02090		K04233	1	2
	maker-ANCCEYDFT_Contig5-pred_gff_fgenesh-gene-12.2-mRNA-1	2e-124	ko:K02138		maker-ANCCEYDFT_Contig540-pred_gff_fgenesh-gene-0.5-mRNA-1	1.8e-127	ko:K13431		K01205	3	4
	maker-ANCCEYDFT_Contig59-pred_gff_snap-gene-2.8-mRNA-1	2.3e-124	ko:K00797		maker-ANCCEYDFT_Contig540-pred_gff_fgenesh-gene-0.6-mRNA-1	1.8e-127	ko:K13431		K01183	7	8
	maker-ANCCEYDFT_Contig1015-pred_gff_fgenesh-gene-0.2-mRNA-1	2.5e-124	ko:K03250		maker-ANCCEYDFT_Contig303-pred_gff_snap-gene-1.22-mRNA-1	1.9e-127	ko:K12306		K03635	8	8
	maker-ANCCEYDFT_Contig224-pred_gff_snap-gene-0.7-mRNA-1	3.2e-124	ko:K17955		maker-ANCCEYDFT_Contig652-pred_gff_fgenesh-gene-0.2-mRNA-1	1.9e-127	ko:K01915		K01206	3	2
	maker-ANCCEYDFT_Contig1-augustus-gene-8.25-mRNA-1	3.6e-124	ko:K03028		maker-ANCCEYDFT_Contig4102-pred_gff_fgenesh-gene-0.0-mRNA-1	2.3e-127	ko:K02474		K01283	1	2
	maker-ANCCEYDFT_Contig1577-pred_gff_snap-gene-0.4-mRNA-1	3.7e-124	ko:K08214		maker-ANCCEYDFT_Contig2023-pred_gff_snap-gene-0.2-mRNA-1	2.5e-127	ko:K00485		K04496	4	4
	maker-ANCCEYDFT_Contig23-pred_gff_snap-gene-6.3-mRNA-1	3.7e-124	ko:K05328		maker-ANCCEYDFT_Contig210-pred_gff_snap-gene-3.19-mRNA-1	2.5e-127	ko:K02685		K01953	7	7
	maker-ANCCEYDFT_Contig143-pred_gff_snap-gene-4.21-mRNA-1	4.8e-124	ko:K03023		maker-ANCCEYDFT_Contig6-pred_gff_snap-gene-10.16-mRNA-1	2.5e-127	ko:K13146		K11826	5	5
	maker-ANCCEYDFT_Contig213-pred_gff_snap-gene-1.2-mRNA-1	5.4e-124	ko:K01738		maker-ANCCEYDFT_Contig625-pred_gff_snap-gene-0.4-mRNA-1	2.6e-127	ko:K14314		K09667	4	4
	maker-ANCCEYDFT_Contig17-pred_gff_snap-gene-2.14-mRNA-1	6.1e-124	ko:K06883		maker-ANCCEYDFT_Contig34-pred_gff_snap-gene-7.24-mRNA-1	2.9e-127	ko:K01369		K08516	6	6
	maker-ANCCEYDFT_Contig470-pred_gff_snap-gene-0.20-mRNA-1	6.4e-124	ko:K10845		maker-ANCCEYDFT_Contig30-pred_gff_snap-gene-0.15-mRNA-1	3.2e-127	ko:K13129		K00344	1	1
	maker-ANCCEYDFT_Contig240-pred_gff_snap-gene-0.18-mRNA-1	6.6e-124	ko:K10395		maker-ANCCEYDFT_Contig470-pred_gff_snap-gene-1.10-mRNA-1	3.2e-127	ko:K08076		K17406	3	3
	maker-ANCCEYDFT_Contig33-pred_gff_snap-gene-3.29-mRNA-1	7.3e-124	ko:K03030		maker-ANCCEYDFT_Contig236-augustus-gene-2.45-mRNA-1	3.5e-127	ko:K00294		K11798	1	1
	maker-ANCCEYDFT_Contig363-pred_gff_snap-gene-0.7-mRNA-1	7.8e-124	ko:K00029		maker-ANCCEYDFT_Contig45-pred_gff_snap-gene-0.17-mRNA-1	3.6e-127	ko:K02354		K06875	3	3
	maker-ANCCEYDFT_Contig120-pred_gff_snap-gene-2.10-mRNA-1	8.5e-124	ko:K02021		maker-ANCCEYDFT_Contig201-pred_gff_snap-gene-2.11-mRNA-1	4.1e-127	ko:K05312		K15686	2	3
	maker-ANCCEYDFT_Contig136-pred_gff_fgenesh-gene-2.4-mRNA-1	9.1e-124	ko:K06530		maker-ANCCEYDFT_Contig2-augustus-gene-6.30-mRNA-1	5.1e-127	ko:K08876		K14284	3	3
	maker-ANCCEYDFT_Contig425-pred_gff_snap-gene-0.10-mRNA-1	9.5e-124	ko:K14815		maker-ANCCEYDFT_Contig23-augustus-gene-1.45-mRNA-1	6.2e-127	ko:K14459		K00927	3	3
	maker-ANCCEYDFT_Contig1228-pred_gff_snap-gene-0.4-mRNA-1	1.1e-123	ko:K08958		maker-ANCCEYDFT_Contig186-pred_gff_snap-gene-3.17-mRNA-1	6.6e-127	ko:K02087		K09748	1	1
	maker-ANCCEYDFT_Contig287-augustus-gene-2.26-mRNA-1	1.1e-123	ko:K01596		maker-ANCCEYDFT_Contig27-pred_gff_snap-gene-3.11-mRNA-1	6.6e-127	ko:K10258		K08852	5	7
	maker-ANCCEYDFT_Contig2680-pred_gff_snap-gene-0.1-mRNA-1	1.3e-123	ko:K09496		maker-ANCCEYDFT_Contig41-pred_gff_snap-gene-5.6-mRNA-1	7.1e-127	ko:K17218		K17580	2	2
	maker-ANCCEYDFT_Contig726-pred_gff_fgenesh-gene-0.1-mRNA-1	1.3e-123	ko:K10949		maker-ANCCEYDFT_Contig447-pred_gff_snap-gene-1.26-mRNA-1	8.4e-127	ko:K14807		K02677	3	3
	maker-ANCCEYDFT_Contig784-pred_gff_snap-gene-0.16-mRNA-1	1.3e-123	ko:K01511		maker-ANCCEYDFT_Contig14-pred_gff_snap-gene-5.6-mRNA-1	9e-127	ko:K03164		K03954	6	6
[truncated: 13,229 more rows]
